# Supplementary material for: Lef1 restricts ectopic crypt formation and tumor cell growth in intestinal adenomas
Source: Sci Adv. 2021 Nov 17;7(47):eabj0512. doi: 10.1126/sciadv.abj0512 (PMC8598008; doi:10.1126/sciadv.abj0512)
Supplement: Supplementary file 2 — Tables S1 and S2 [file sciadv.abj0512_tables_s1_and_s2.zip]

Archive with 2 entries (2 files):
- sciadv.abj0512_table_s1.xlsx
- sciadv.abj0512_table_s2.xlsx
