# Supplementary material for: Lef1 restricts ectopic crypt formation and tumor cell growth in intestinal adenomas
Source: Sci Adv. 2021 Nov 17;7(47):eabj0512. doi: 10.1126/sciadv.abj0512 (PMC8598008; doi:10.1126/sciadv.abj0512)
Supplement: Supplementary file 2 — Tables S1 and S2 [file sciadv.abj0512_tables_s1_and_s2.zip › sciadv.abj0512_table_s1.xlsx]

## Sheet: Adenoma cells LApcL_vs_LApc
feature	group	avgExpr	logFC	statistic	auc	pval	padj	pct_in	pct_out
S100g	lapclef1_tumor	95.2794	38.9503	7837094	0.786379	1.05338e-224	5.98689e-222	100	100
Rplp1	lapclef1_tumor	157.769	32.2218	8.62972e+06	0.865912	0	0	100	100
Rpl41	lapclef1_tumor	185.895	27.4025	8088415	0.811597	1.87958e-265	1.45284e-262	100	100
Rps29	lapclef1_tumor	140.527	26.0695	8469632	0.849848	0	0	100	100
Rpl37	lapclef1_tumor	138.429	25.7007	8443623	0.847239	0	0	100	100
Rpl36	lapclef1_tumor	116.665	25.3895	8537214	0.856629	0	0	100	100
Rps14	lapclef1_tumor	160.144	22.8345	7.91758e+06	0.794455	2.80534e-237	1.80702e-234	100	100
Rpl37a	lapclef1_tumor	136.217	22.6265	8.15454e+06	0.818232	8.74561e-277	7.68183e-274	100	100
Lyz1	lapclef1_tumor	36.4135	22.5319	7238396	0.726305	1.95371e-144	3.73798e-142	100	100
Rplp2	lapclef1_tumor	133.547	21.8917	8.05638e+06	0.808383	4.76536e-260	3.54176e-257	100	100
Rps21	lapclef1_tumor	91.0228	21.3352	8458511	0.848732	0	0	100	100
Rpl38	lapclef1_tumor	98.1073	21.0114	8.41464e+06	0.84433	0	0	100	100
Rps12	lapclef1_tumor	120.275	20.6607	7.83918e+06	0.786589	6.99705e-225	4.0973e-222	100	100
Rps16	lapclef1_tumor	141.717	20.2144	7.71238e+06	0.773865	1.53875e-205	6.32655e-203	100	100
Rpsa	lapclef1_tumor	116.288	20.1777	7.76764e+06	0.77941	7.32908e-214	3.72703e-211	100	100
Plac8	lapclef1_tumor	76.797	19.9792	7070771	0.709486	4.18123e-121	5.65022e-119	100	100
Lgals4	lapclef1_tumor	77.2663	19.9673	7.18575e+06	0.721022	1.38052e-134	2.2801e-132	100	100
Rps28	lapclef1_tumor	100.918	19.7383	8145781	0.817353	2.85988e-275	2.4028e-272	100	100
Rps18	lapclef1_tumor	163.283	19.7269	7.31498e+06	0.733989	1.34435e-150	2.70607e-148	100	100
Rps2	lapclef1_tumor	147.46	19.6345	7099677	0.712386	1.9947e-124	2.77307e-122	100	100
Phgr1	lapclef1_tumor	45.312	19.3437	7.1991e+06	0.722362	2.35082e-136	3.95019e-134	100	100
Msx1	lapclef1_tumor	31.5374	19.1813	7.72485e+06	0.775116	2.27588e-209	1.04712e-206	100	100
Rps17	lapclef1_tumor	121.454	19.018	7.83636e+06	0.786305	1.93126e-224	1.06627e-221	100	100
Rpl32	lapclef1_tumor	167.666	18.5649	7226946	0.725156	1.36272e-139	2.43827e-137	100	100
Rps27	lapclef1_tumor	121.25	18.2955	7680646	0.770681	7.77214e-201	3.00378e-198	100	100
Hspe1	lapclef1_tumor	66.9631	18.2319	7757572	0.7784	2.47706e-212	1.19667e-209	100	100
Ncl	lapclef1_tumor	70.4185	18.0941	7.34748e+06	0.737251	9.07153e-155	2.08688e-152	100	100
Rpl39	lapclef1_tumor	113.393	18.0285	7.85859e+06	0.788536	6.40994e-228	3.99567e-225	100	100
Oat	lapclef1_tumor	47.7673	17.8838	7.34087e+06	0.736588	5.57609e-154	1.23853e-151	100	100
Rplp0	lapclef1_tumor	152.107	17.874	6986132	0.700993	1.21712e-111	1.47922e-109	100	100
Rps8	lapclef1_tumor	150.592	17.7518	7436979	0.746231	1.50295e-166	4.03376e-164	100	100
Rpl14	lapclef1_tumor	132.371	17.4464	7413361	0.743861	2.12927e-163	5.48612e-161	100	100
Rps5	lapclef1_tumor	145.351	16.8552	7044817	0.706881	3.67216e-118	4.73072e-116	100	100
Npm1	lapclef1_tumor	80.3938	16.6171	7.17229e+06	0.719672	5.68892e-133	9.23804e-131	100	100
Rpl18a	lapclef1_tumor	150.961	16.6124	7030875	0.705482	1.35203e-116	1.71885e-114	100	100
Rpl35a	lapclef1_tumor	122.864	16.2316	7.54854e+06	0.757426	7.59321e-182	2.57423e-179	100	100
Aqp1	lapclef1_tumor	24.8405	16.1884	7559709	0.758546	2.83809e-189	1.01562e-186	100	100
Rpl18	lapclef1_tumor	119.733	15.9944	7.54107e+06	0.756675	8.44901e-181	2.81498e-178	100	100
Atp5k	lapclef1_tumor	48.1032	15.9157	7728259	0.775458	6.36612e-208	2.79588e-205	100	100
Rpl28	lapclef1_tumor	118.091	15.7863	7.39143e+06	0.741661	1.68659e-160	4.07395e-158	100	100
Lgals2	lapclef1_tumor	76.2662	15.5127	6.52088e+06	0.654309	1.39174e-66	8.40439e-65	100	100
Rps3	lapclef1_tumor	130.442	15.4018	7.08925e+06	0.71134	3.18402e-123	4.39486e-121	100	100
Cox5b	lapclef1_tumor	67.9136	15.3429	7.71976e+06	0.774606	1.21529e-206	5.10526e-204	100	100
Cox8a	lapclef1_tumor	90.3196	15.2947	7.56372e+06	0.758949	5.58039e-184	1.92563e-181	100	100
Rpl23	lapclef1_tumor	135.025	15.2474	7.33586e+06	0.736085	2.85027e-153	6.25894e-151	100	100
Rps20	lapclef1_tumor	129.483	15.1378	7.14552e+06	0.716986	8.68085e-130	1.34199e-127	100	100
Chchd10	lapclef1_tumor	47.4948	15.1341	7.30279e+06	0.732766	4.56567e-149	9.09556e-147	100	100
Amica1	lapclef1_tumor	30.3157	15.1264	7383938	0.740909	2.31518e-160	5.52327e-158	100	100
Atp5g1	lapclef1_tumor	69.7808	15.1185	7.41056e+06	0.74358	5.01537e-163	1.25866e-160	100	100
Rps19	lapclef1_tumor	156.918	15.0841	6.72091e+06	0.67438	1.64105e-84	1.33242e-82	100	100
Rpl27a	lapclef1_tumor	130.922	14.9903	7087900	0.711204	4.55654e-123	6.24473e-121	100	100
Rpl36a	lapclef1_tumor	104.792	14.9692	7.31624e+06	0.734116	9.27699e-151	1.88704e-148	100	100
Uqcr10	lapclef1_tumor	61.0611	14.9163	7491253	0.751677	6.60288e-174	1.96299e-171	100	100
Uqcr11	lapclef1_tumor	63.4315	14.8395	7.60302e+06	0.762892	1.45888e-189	5.31915e-187	100	100
Uqcrq	lapclef1_tumor	64.9804	14.7788	7473190	0.749865	1.93306e-171	5.49329e-169	100	100
Hspd1	lapclef1_tumor	43.9419	14.7585	7252765	0.727747	8.35686e-143	1.55277e-140	100	100
Rpl8	lapclef1_tumor	115.591	14.7549	7324143	0.734909	9.07973e-152	1.9281e-149	100	100
Ccnd2	lapclef1_tumor	45.2241	14.7491	6.9816e+06	0.700538	3.3548e-111	4.05176e-109	100	100
Rps15a	lapclef1_tumor	127.778	14.7295	7124639	0.714891	2.48279e-127	3.69058e-125	100	100
Rps15	lapclef1_tumor	113.729	14.6163	7.32157e+06	0.734651	1.93516e-151	4.02098e-149	100	100
Cox7c	lapclef1_tumor	83.5167	14.3736	7501164	0.752672	2.87984e-175	8.83335e-173	100	100
Rpl12	lapclef1_tumor	100.673	14.258	7070274	0.709436	4.76541e-121	6.39491e-119	100	100
Tomm5	lapclef1_tumor	42.6362	14.1703	7195909	0.722042	7.41348e-136	1.23498e-133	100	100
Ckb	lapclef1_tumor	27.9098	14.0765	7108733	0.713295	1.77405e-127	2.6575e-125	100	100
Rps26	lapclef1_tumor	96.5789	14.0589	7.06509e+06	0.708915	1.85877e-120	2.47717e-118	100	100
Cotl1	lapclef1_tumor	25.2147	14.0334	7.45681e+06	0.748221	1.81616e-171	5.23814e-169	100	100
Cox6c	lapclef1_tumor	79.6582	14.0333	7510694	0.753628	1.39916e-176	4.50623e-174	100	100
Sox17	lapclef1_tumor	29.4793	13.5956	6.82901e+06	0.685227	3.05974e-97	3.04775e-95	100	100
Rpl31	lapclef1_tumor	110.44	13.4707	7.23775e+06	0.72624	6.40362e-141	1.16739e-138	100	100
Cyc1	lapclef1_tumor	46.5365	13.423	7334233	0.735922	4.52537e-153	9.82565e-151	100	100
Ppp1r1b	lapclef1_tumor	27.8658	13.3971	7195748	0.722026	5.48778e-137	9.30227e-135	100	100
Rps10	lapclef1_tumor	109.595	13.3678	7.02617e+06	0.70501	4.54449e-116	5.73972e-114	100	100
H2afz	lapclef1_tumor	75.5573	13.2336	6.38392e+06	0.640567	1.46029e-55	6.98481e-54	100	100
Cps1	lapclef1_tumor	18.2485	13.1451	7.20675e+06	0.72313	5.00853e-154	1.12541e-151	100	100
Rpl21	lapclef1_tumor	119.905	13.139	7048353	0.707236	1.46572e-118	1.90091e-116	100	100
Rps24	lapclef1_tumor	128.8	12.9959	6935038	0.695866	4.07002e-106	4.54619e-104	100	100
Cox6a1	lapclef1_tumor	70.8875	12.921	7.25904e+06	0.728377	1.47972e-143	2.77613e-141	100	100
Cox6b1	lapclef1_tumor	78.0686	12.8895	7385527	0.741068	1.00698e-159	2.37304e-157	100	100
Rpl30	lapclef1_tumor	93.1073	12.8606	7269563	0.729433	7.22658e-145	1.39646e-142	100	100
Rpl13	lapclef1_tumor	150.585	12.8204	6443923	0.646587	2.8962e-60	1.56768e-58	100	100
2010107E04Rik	lapclef1_tumor	58.6729	12.8083	7395917	0.742111	4.32546e-161	1.05804e-158	100	100
Gm10073	lapclef1_tumor	33.6532	12.7483	7.24304e+06	0.726771	1.05726e-141	1.94577e-139	100	100
Rpl10a	lapclef1_tumor	116.149	12.6947	6.67359e+06	0.669632	4.49981e-80	3.45057e-78	100	100
Rps25	lapclef1_tumor	104.816	12.5896	7100604	0.712479	1.55814e-124	2.18184e-122	100	100
Atp5o	lapclef1_tumor	52.4835	12.3028	7.20851e+06	0.723307	2.42588e-137	4.14847e-135	100	100
Rpl26	lapclef1_tumor	131.23	12.053	6.74863e+06	0.677161	3.6241e-87	3.08511e-85	100	100
Rpl11	lapclef1_tumor	124.665	11.9382	6758611	0.678163	3.90914e-88	3.43365e-86	100	100
Eef1b2	lapclef1_tumor	72.7057	11.9162	7058627	0.708267	1.00749e-119	1.33348e-117	100	100
Rps6	lapclef1_tumor	124.095	11.907	6.67187e+06	0.66946	6.48256e-80	4.95134e-78	100	100
Atp5j2	lapclef1_tumor	65.5894	11.8581	7.31978e+06	0.734471	3.28178e-151	6.7465e-149	100	100
Rpl22	lapclef1_tumor	78.6141	11.8242	7.16103e+06	0.718543	1.25492e-131	2.00413e-129	100	100
Cox4i1	lapclef1_tumor	89.9649	11.8093	7.15912e+06	0.718351	2.11835e-131	3.35533e-129	100	100
Nhp2	lapclef1_tumor	42.8312	11.7995	6792743	0.681588	1.65961e-91	1.57982e-89	100	100
Atp5j	lapclef1_tumor	71.8754	11.7861	7.34683e+06	0.737186	1.10006e-154	2.5009e-152	100	100
Rpl4	lapclef1_tumor	100.75	11.7395	6.7987e+06	0.682186	4.51844e-92	4.32249e-90	100	100
Rpl7a	lapclef1_tumor	87.7199	11.7317	7.03384e+06	0.70578	6.28841e-117	8.04749e-115	100	100
Nop10	lapclef1_tumor	47.0564	11.645	6941438	0.696508	8.33095e-107	9.46984e-105	100	100
Cldn7	lapclef1_tumor	61.3333	11.4841	6.66217e+06	0.668486	5.0799e-79	3.83453e-77	100	100
Rps11	lapclef1_tumor	129.784	11.3993	6630654	0.665324	3.75204e-76	2.71552e-74	100	100
Rps13	lapclef1_tumor	120.958	11.3078	6657554	0.668023	1.34664e-78	1.01255e-76	100	100
Dctpp1	lapclef1_tumor	30.0683	11.2757	6928845	0.695245	8.17869e-106	9.08304e-104	100	100
Mrpl12	lapclef1_tumor	36.3972	11.2722	6874492	0.689791	7.99818e-100	8.17761e-98	100	100
Tomm7	lapclef1_tumor	50.3046	11.2655	7101579	0.712577	1.19874e-124	1.69084e-122	100	100
Gm10076	lapclef1_tumor	61.9052	11.1998	6.94521e+06	0.696887	3.31473e-107	3.79016e-105	100	100
Ran	lapclef1_tumor	58.0114	11.1935	6456078	0.647807	3.05063e-61	1.69398e-59	100	100
Slc25a5	lapclef1_tumor	73.4401	11.1894	6.78383e+06	0.680694	1.33459e-90	1.24588e-88	100	100
Gnb2l1	lapclef1_tumor	83.1878	11.1599	6.92833e+06	0.695193	2.10934e-105	2.30287e-103	100	100
C1qbp	lapclef1_tumor	35.4594	11.1126	6896790	0.692028	3.84307e-102	4.08041e-100	100	100
Snrpf	lapclef1_tumor	48.4268	11.0477	6782603	0.680571	1.75002e-90	1.62583e-88	100	100
Atp5d	lapclef1_tumor	58.9398	10.9721	7119300	0.714355	1.04484e-126	1.52959e-124	100	100
Atp5b	lapclef1_tumor	71.6536	10.8554	6.89456e+06	0.691805	7.66973e-102	8.05488e-100	100	100
Rpl13a	lapclef1_tumor	152.078	10.8279	6.32642e+06	0.634797	3.07019e-51	1.33924e-49	100	100
Cox7a2	lapclef1_tumor	63.7344	10.8095	6971705	0.699545	4.56609e-110	5.34758e-108	100	100
Ndufa5	lapclef1_tumor	35.1937	10.766	6911885	0.693543	9.84083e-104	1.05647e-101	100	100
Rps4x	lapclef1_tumor	118.417	10.7548	6385612	0.640736	1.08297e-55	5.20581e-54	100	100
1110008F13Rik	lapclef1_tumor	38.7126	10.7249	6.77305e+06	0.679612	1.41017e-89	1.28538e-87	100	100
Ociad2	lapclef1_tumor	35.9535	10.7238	6.67969e+06	0.670244	1.03161e-80	7.97392e-79	100	100
Rpl23a	lapclef1_tumor	113.448	10.614	6.6434e+06	0.666603	2.63562e-77	1.95137e-75	100	100
Rpl35	lapclef1_tumor	92.0866	10.5916	6739566	0.676252	2.70357e-86	2.27147e-84	100	100
Fbp2	lapclef1_tumor	19.3656	10.5857	6962236	0.698595	3.5488e-114	4.42432e-112	100	100
Snrpg	lapclef1_tumor	43.4745	10.475	6.77099e+06	0.679405	2.38309e-89	2.13198e-87	100	100
Rps27a	lapclef1_tumor	133.273	10.4593	6.46967e+06	0.649171	2.41893e-62	1.37077e-60	100	100
Phb2	lapclef1_tumor	42.1706	10.3642	6.78463e+06	0.680774	1.08909e-90	1.02163e-88	100	100
Pycard	lapclef1_tumor	28.9073	10.3493	6605276	0.662778	2.38361e-74	1.66887e-72	100	100
Eif5a	lapclef1_tumor	66.5064	10.2219	6.4532e+06	0.647518	5.21683e-61	2.86392e-59	100	100
Ranbp1	lapclef1_tumor	48.4631	10.1054	6427247	0.644914	6.08091e-59	3.18449e-57	100	100
Hmgcs2	lapclef1_tumor	16.4428	10.0601	6.71137e+06	0.673423	3.75933e-96	3.68757e-94	100	100
Ihh	lapclef1_tumor	16.659	10.0591	7022391	0.704631	1.15471e-124	1.65286e-122	100	100
Eef1g	lapclef1_tumor	71.1436	9.9872	6.60466e+06	0.662716	7.93047e-74	5.49278e-72	100	100
Hsp90aa1	lapclef1_tumor	54.6863	9.97974	6577230	0.659963	2.05595e-71	1.37471e-69	100	100
Tomm22	lapclef1_tumor	33.0749	9.953	6.69085e+06	0.671364	8.98243e-82	7.05596e-80	100	100
Usmg5	lapclef1_tumor	47.3437	9.89623	6884969	0.690842	7.64934e-101	7.99004e-99	100	100
Sod1	lapclef1_tumor	29.7248	9.88903	6716066	0.673894	2.8134e-84	2.26525e-82	100	100
Cox5a	lapclef1_tumor	64.3467	9.82637	6.85207e+06	0.687541	1.89357e-97	1.89592e-95	100	100
Rps9	lapclef1_tumor	121.49	9.81855	6.45056e+06	0.647253	8.50974e-61	4.65842e-59	100	100
Ndufs6	lapclef1_tumor	44.3726	9.70321	6.76756e+06	0.679061	5.21707e-89	4.62453e-87	100	100
Ndufa12	lapclef1_tumor	42.7817	9.58612	6.7456e+06	0.676857	7.029e-87	5.95739e-85	100	100
Aprt	lapclef1_tumor	47.4519	9.55408	6447219	0.646918	1.56489e-60	8.49437e-59	100	100
Hmgb2	lapclef1_tumor	44.9701	9.53984	6.06774e+06	0.608841	4.48501e-34	1.15867e-32	100	100
Rps3a1	lapclef1_tumor	111.704	9.52963	6.456e+06	0.647799	3.10053e-61	1.71675e-59	100	100
Gsto1	lapclef1_tumor	34.6619	9.52232	6557157	0.657949	1.01943e-69	6.58847e-68	100	100
Serbp1	lapclef1_tumor	57.3818	9.44919	6.63116e+06	0.665375	3.37848e-76	2.45435e-74	100	100
Eif2s2	lapclef1_tumor	45.1212	9.42082	6561717	0.658407	4.53995e-70	2.9739e-68	100	100
Rpl34	lapclef1_tumor	112.346	9.41773	6497915	0.652005	1.15592e-64	6.76876e-63	100	100
Snrpd2	lapclef1_tumor	44.3618	9.38538	6.62977e+06	0.665235	4.46944e-76	3.21069e-74	100	100
Bola2	lapclef1_tumor	30.1468	9.34718	6696278	0.671909	2.42755e-82	1.93045e-80	100	100
Rpl19	lapclef1_tumor	125.81	9.33028	6.4048e+06	0.642662	3.55013e-57	1.75454e-55	100	100
Rps23	lapclef1_tumor	146.09	9.29645	6.196e+06	0.621711	4.23408e-42	1.45328e-40	100	100
Banf1	lapclef1_tumor	31.2501	9.22316	6609981	0.66325	1.95463e-74	1.3735e-72	100	100
Akr7a5	lapclef1_tumor	24.1423	9.21869	6654538	0.667721	4.40624e-79	3.33906e-77	100	100
Ndufs7	lapclef1_tumor	33.9141	9.20917	6602492	0.662498	1.07822e-73	7.44124e-72	100	100
Ndufb2	lapclef1_tumor	36.8434	9.20312	6.77253e+06	0.67956	1.63322e-89	1.4817e-87	100	100
Fkbp1a	lapclef1_tumor	47.4652	9.20035	6.42082e+06	0.644269	1.96143e-58	1.01344e-56	100	100
mt-Nd1	lapclef1_tumor	122.099	9.18859	6.40797e+06	0.64298	2.01025e-57	1.00638e-55	100	100
Arhgdig	lapclef1_tumor	15.8852	9.18709	6.85687e+06	0.688022	1.05526e-106	1.19251e-104	100	100
Uqcrc1	lapclef1_tumor	38.5845	9.18704	6638723	0.666134	6.80987e-77	5.00357e-75	100	100
mt-Nd2	lapclef1_tumor	75.3331	9.10912	6532303	0.655455	1.50867e-67	9.37412e-66	100	100
Atp1a1	lapclef1_tumor	40.034	9.1022	6646308	0.666895	1.40608e-77	1.04908e-75	100	100
Rpl6	lapclef1_tumor	114.22	9.089	6.37041e+06	0.639211	1.57057e-54	7.33082e-53	100	100
Atp5l	lapclef1_tumor	70.7794	9.0652	6.84566e+06	0.686898	8.54203e-97	8.42174e-95	100	100
Tuba1b	lapclef1_tumor	39.6066	9.05692	6165647	0.618665	3.43974e-40	1.10598e-38	100	100
Anp32b	lapclef1_tumor	42.6375	8.96701	6.33316e+06	0.635473	9.5973e-52	4.21496e-50	100	100
Ndufab1	lapclef1_tumor	44.3373	8.96145	6.64667e+06	0.666931	1.31668e-77	9.8618e-76	100	100
2810417H13Rik	lapclef1_tumor	22.2633	8.94142	6403947	0.642576	4.05097e-60	2.18053e-58	100	100
Ndufa4	lapclef1_tumor	73.9136	8.93613	6720444	0.674334	1.81707e-84	1.46917e-82	100	100
Cox7b	lapclef1_tumor	52.896	8.91716	6.69853e+06	0.672135	2.1324e-82	1.70275e-80	100	100
Rgcc	lapclef1_tumor	15.8399	8.89695	6465338	0.648736	2.30398e-73	1.5788e-71	100	100
Cisd3	lapclef1_tumor	22.4699	8.81817	6586475	0.660891	1.75193e-73	1.20478e-71	100	100
Ifitm2	lapclef1_tumor	94.9423	8.78775	6.03469e+06	0.605524	4.51364e-32	1.07814e-30	100	100
Timm13	lapclef1_tumor	44.0292	8.70718	6500300	0.652244	7.26754e-65	4.26863e-63	100	100
Rpl29	lapclef1_tumor	100.142	8.6896	6359839	0.63815	9.928e-54	4.52473e-52	100	100
Klf5	lapclef1_tumor	28.0894	8.66706	6.4182e+06	0.644007	1.48742e-58	7.72657e-57	100	100
Rpl5	lapclef1_tumor	79.3671	8.63878	6540477	0.656276	3.04461e-68	1.91642e-66	100	100
Txn2	lapclef1_tumor	27.9575	8.61874	6.54874e+06	0.657105	3.27044e-69	2.1066e-67	100	100
Ptma	lapclef1_tumor	113.024	8.60181	5954180	0.597446	1.35336e-27	2.7733e-26	100	100
Rpl36al	lapclef1_tumor	70.7729	8.59935	6.59073e+06	0.661318	1.35037e-72	9.22067e-71	100	100
Ndufb5	lapclef1_tumor	40.6756	8.57417	6607176	0.662968	4.6735e-74	3.24858e-72	100	100
Myl7	lapclef1_tumor	16.0914	8.54388	6249461	0.627075	2.48499e-55	1.18276e-53	100	100
Rpl24	lapclef1_tumor	107.31	8.53501	6474079	0.649613	1.05794e-62	6.01286e-61	100	100
Mgst3	lapclef1_tumor	37.5324	8.51651	6.40893e+06	0.643076	1.61005e-57	8.1234e-56	100	100
Bola3	lapclef1_tumor	23.9248	8.47946	6506646	0.652881	4.10128e-66	2.46128e-64	100	100
Gpx2	lapclef1_tumor	43.2181	8.47405	5867710	0.58877	3.3589e-23	5.53345e-22	100	100
Galk1	lapclef1_tumor	22.7749	8.45819	6.46774e+06	0.648977	1.93212e-63	1.1112e-61	100	100
Rangrf	lapclef1_tumor	20.5702	8.43011	6.53807e+06	0.656034	5.25857e-70	3.43299e-68	100	100
Abracl	lapclef1_tumor	28.7972	8.34298	6.46391e+06	0.648592	4.77445e-62	2.66652e-60	100	100
Rpl17	lapclef1_tumor	133.46	8.33493	6059257	0.60799	1.65324e-33	4.16522e-32	100	100
1110001J03Rik	lapclef1_tumor	22.8069	8.29613	6535793	0.655806	9.31744e-69	5.90328e-67	100	100
Hspa9	lapclef1_tumor	31.5473	8.27191	6.40591e+06	0.642773	2.42708e-57	1.21191e-55	100	100
Atp5e	lapclef1_tumor	60.3066	8.27018	6693101	0.67159	6.88448e-82	5.43003e-80	100	100
Cnih4	lapclef1_tumor	21.051	8.26596	6539168	0.656144	6.90579e-70	4.49318e-68	100	100
Mrpl42	lapclef1_tumor	30.2599	8.215	6.39679e+06	0.641858	1.10097e-56	5.3455e-55	100	100
Impdh2	lapclef1_tumor	29.6164	8.13494	6305869	0.632735	7.38122e-50	3.06083e-48	100	100
Pgc	lapclef1_tumor	11.717	8.12413	6.44822e+06	0.647019	2.03273e-87	1.76146e-85	100	100
Eef1a1	lapclef1_tumor	149.674	8.11961	5.98737e+06	0.600776	2.13055e-29	4.6626e-28	100	100
Nme1	lapclef1_tumor	48.3223	8.11907	6.0564e+06	0.607703	2.42319e-33	6.0655e-32	100	100
Pgp	lapclef1_tumor	19.7496	8.11683	6.53385e+06	0.655611	9.28834e-70	6.02308e-68	100	100
Krt19	lapclef1_tumor	80.1031	8.11676	5.83698e+06	0.585686	1.05195e-21	1.59937e-20	100	100
Atp5a1	lapclef1_tumor	54.4714	8.11673	6.49457e+06	0.651669	2.18755e-64	1.27326e-62	100	100
Ndufc1	lapclef1_tumor	40.1418	8.06162	6.46841e+06	0.649045	3.01686e-62	1.6947e-60	100	100
Ndufb6	lapclef1_tumor	34.3492	8.06026	6.38106e+06	0.64028	2.24674e-55	1.072e-53	100	100
Phyh	lapclef1_tumor	21.3603	8.0464	6.41089e+06	0.643272	3.73084e-59	1.9698e-57	100	100
Idh1	lapclef1_tumor	23.0155	8.03315	6.34917e+06	0.637079	5.45939e-54	2.49994e-52	100	100
Set	lapclef1_tumor	50.2617	8.00614	6165144	0.618614	4.50047e-40	1.4351e-38	100	100
Lsm4	lapclef1_tumor	41.686	7.95931	6.28319e+06	0.630459	4.08989e-48	1.62955e-46	100	100
Fau	lapclef1_tumor	111.229	7.9582	6.43672e+06	0.645865	1.08788e-59	5.80721e-58	100	100
2700094K13Rik	lapclef1_tumor	31.6409	7.93675	6.18541e+06	0.620648	1.5819e-41	5.27044e-40	100	100
Cldn2	lapclef1_tumor	17.9152	7.89589	6475346	0.64974	6.80333e-67	4.17357e-65	100	100
Tomm20	lapclef1_tumor	46.2284	7.88363	6.3022e+06	0.632367	1.79101e-49	7.3325e-48	100	100
Rpl22l1	lapclef1_tumor	79.2168	7.87432	6.22554e+06	0.624674	4.34542e-44	1.55502e-42	100	100
Tmem147	lapclef1_tumor	32.7516	7.82686	6.26471e+06	0.628605	7.59815e-47	2.94833e-45	100	100
Lyar	lapclef1_tumor	21.4697	7.82586	6.38727e+06	0.640902	3.10563e-57	1.54275e-55	100	100
mt-Nd3	lapclef1_tumor	40.7607	7.81034	6331426	0.635299	1.29873e-51	5.69084e-50	100	100
Snrpd1	lapclef1_tumor	36.4717	7.80886	6.23988e+06	0.626113	4.26211e-45	1.57177e-43	100	100
Dek	lapclef1_tumor	28.202	7.77464	6.24732e+06	0.62686	6.93665e-46	2.60786e-44	100	100
Rps12-ps3	lapclef1_tumor	36.1816	7.76926	6.26348e+06	0.628482	9.94721e-47	3.8444e-45	100	100
Ndufs2	lapclef1_tumor	36.9913	7.76484	6408197	0.643003	1.8827e-57	9.44969e-56	100	100
Npm3	lapclef1_tumor	22.45	7.76321	6389785	0.641155	5.9253e-57	2.9061e-55	100	100
Fkbp4	lapclef1_tumor	38.1852	7.75136	6355877	0.637753	1.93647e-53	8.80481e-52	100	100
Fbl	lapclef1_tumor	26.4289	7.70196	6.30551e+06	0.632699	6.04048e-50	2.51024e-48	100	100
Hells	lapclef1_tumor	15.2132	7.70086	6471641	0.649369	2.64319e-70	1.74324e-68	100	100
Pdap1	lapclef1_tumor	31.8609	7.67732	6.30443e+06	0.63259	1.04006e-49	4.2853e-48	100	100
Cdx1	lapclef1_tumor	16.0843	7.67099	6498033	0.652017	2.40378e-70	1.59077e-68	100	100
Sf3b5	lapclef1_tumor	31.959	7.61888	6.31123e+06	0.633273	3.4027e-50	1.41711e-48	100	100
Slirp	lapclef1_tumor	28.11	7.61589	6.32436e+06	0.63459	3.12729e-51	1.36107e-49	100	100
mt-Atp8	lapclef1_tumor	20.8285	7.57764	6403498	0.642531	2.7266e-58	1.40504e-56	100	100
Tomm40	lapclef1_tumor	24.5727	7.54381	6313624	0.633513	8.0007e-51	3.40541e-49	100	100
Ppp1r14d	lapclef1_tumor	13.4135	7.49364	6628000	0.665058	9.01978e-86	7.54537e-84	100	100
Tm4sf5	lapclef1_tumor	16.6146	7.47527	6467601	0.648963	6.55419e-67	4.03354e-65	100	100
Pa2g4	lapclef1_tumor	31.3018	7.45897	6190566	0.621165	8.13779e-42	2.74441e-40	100	100
Cox17	lapclef1_tumor	30.8498	7.45348	6282622	0.630402	3.86323e-48	1.54242e-46	100	100
Hdgf	lapclef1_tumor	37.3294	7.44506	6.22677e+06	0.624798	3.48355e-44	1.25123e-42	100	100
Uqcrh	lapclef1_tumor	66.5506	7.42593	6.36599e+06	0.638767	3.4036e-54	1.56598e-52	100	100
Ndufb9	lapclef1_tumor	46.8177	7.41073	6.41505e+06	0.64369	5.60187e-58	2.8487e-56	100	100
Atp5f1	lapclef1_tumor	47.9096	7.40445	6404912	0.642673	3.47544e-57	1.72204e-55	100	100
Tubb4b	lapclef1_tumor	39.1281	7.4013	5.89767e+06	0.591776	1.06098e-24	1.88614e-23	100	100
Ndufa2	lapclef1_tumor	47.6977	7.37896	6.41857e+06	0.644043	2.96766e-58	1.52519e-56	100	100
Naca	lapclef1_tumor	76.7267	7.32755	6.32587e+06	0.634742	3.37127e-51	1.46068e-49	100	100
Ddx21	lapclef1_tumor	21.0672	7.3212	6318409	0.633993	7.37209e-52	3.25247e-50	100	100
Dtymk	lapclef1_tumor	25.7342	7.29252	6.1931e+06	0.62142	3.06783e-42	1.05673e-40	100	100
Naa38	lapclef1_tumor	26.7692	7.2908	6.25507e+06	0.627638	2.59396e-46	9.90625e-45	100	100
2200002D01Rik	lapclef1_tumor	38.7388	7.23543	5.93053e+06	0.595073	2.26221e-26	4.35842e-25	100	100
Atpif1	lapclef1_tumor	60.7065	7.23391	6478281	0.650035	4.79631e-63	2.74213e-61	100	100
Gnl3	lapclef1_tumor	20.5249	7.20384	6.31579e+06	0.633731	7.76089e-52	3.41621e-50	100	100
Mrpl21	lapclef1_tumor	22.9632	7.16892	6277795	0.629918	2.92082e-48	1.16857e-46	100	100
Uqcrc2	lapclef1_tumor	29.6994	7.1682	6253621	0.627492	4.29331e-46	1.62356e-44	100	100
Cd44	lapclef1_tumor	19.9181	7.1577	6.29377e+06	0.631521	1.15559e-50	4.87566e-49	100	100
Nolc1	lapclef1_tumor	18.9904	7.14051	6334740	0.635632	7.89338e-54	3.60595e-52	100	100
Hint1	lapclef1_tumor	66.0136	7.14021	6047335	0.606793	8.30425e-33	2.03644e-31	100	100
H2afv	lapclef1_tumor	40.3894	7.13851	6157293	0.617827	1.43054e-39	4.45148e-38	100	100
Sdhd	lapclef1_tumor	32.5669	7.09983	6.21701e+06	0.623819	1.49871e-43	5.30421e-42	100	100
Mrpl52	lapclef1_tumor	41.2685	7.09832	6298616	0.632007	3.23684e-49	1.31681e-47	100	100
Mrpl15	lapclef1_tumor	24.1989	7.06892	6282342	0.630374	1.71532e-48	6.90558e-47	100	100
Atp5h	lapclef1_tumor	56.0652	7.05054	6.42501e+06	0.644689	9.23463e-59	4.80997e-57	100	100
Krtcap2	lapclef1_tumor	24.5415	7.01626	6.2405e+06	0.626176	1.83642e-45	6.85077e-44	100	100
Nucks1	lapclef1_tumor	30.9214	6.99682	6104312	0.612511	2.44578e-36	6.86952e-35	100	100
Snrpe	lapclef1_tumor	51.2466	6.96093	6.24252e+06	0.626378	2.97131e-45	1.09995e-43	100	100
Atp5g2	lapclef1_tumor	60.6565	6.95749	6.21111e+06	0.623227	4.12555e-43	1.44686e-41	100	100
Rnaseh2c	lapclef1_tumor	24.3374	6.91386	6171995	0.619302	6.18636e-41	2.02963e-39	100	100
Lsm5	lapclef1_tumor	25.3518	6.91075	6.18355e+06	0.620461	1.38408e-41	4.62734e-40	100	100
Ndufv1	lapclef1_tumor	22.0823	6.89122	6273869	0.629524	4.4954e-48	1.78376e-46	100	100
Tspan3	lapclef1_tumor	13.046	6.87505	6.51261e+06	0.653479	1.34991e-74	9.52032e-73	100	100
Atp5g3	lapclef1_tumor	56.1075	6.81632	6267639	0.628899	5.26023e-47	2.04525e-45	100	100
Mrpl18	lapclef1_tumor	25.4169	6.81075	6.13701e+06	0.615792	1.51203e-38	4.55828e-37	100	100
Pkig	lapclef1_tumor	17.1645	6.77932	6.33702e+06	0.635861	6.68211e-55	3.1571e-53	100	100
Gars	lapclef1_tumor	21.0673	6.76935	6.23258e+06	0.625381	2.1066e-45	7.84352e-44	100	100
Lsm2	lapclef1_tumor	20.5899	6.7693	6209546	0.62307	3.58844e-44	1.28651e-42	100	100
Ptgr1	lapclef1_tumor	24.4139	6.76156	6039661	0.606023	6.86617e-33	1.69453e-31	100	100
Minos1	lapclef1_tumor	45.4187	6.76099	6231993	0.625322	1.57059e-44	5.7049e-43	100	100
Eps8l3	lapclef1_tumor	16.2008	6.74522	6.33483e+06	0.635641	1.16299e-55	5.57659e-54	100	100
Nudc	lapclef1_tumor	26.3288	6.74274	6118272	0.613911	2.68453e-37	7.78917e-36	100	100
Cib1	lapclef1_tumor	30.671	6.74141	6127930	0.61488	9.30556e-38	2.71632e-36	100	100
Rpia	lapclef1_tumor	16.0152	6.73756	6377819	0.639954	8.46831e-59	4.42275e-57	100	100
S100a10	lapclef1_tumor	50.4171	6.72219	5853873	0.587381	1.64985e-22	2.6197e-21	100	100
Ddx39	lapclef1_tumor	23.5717	6.71786	6.12522e+06	0.614609	4.85145e-38	1.43348e-36	100	100
Fam96a	lapclef1_tumor	23.9735	6.71356	6.17364e+06	0.619467	5.32316e-41	1.75537e-39	100	100
Nasp	lapclef1_tumor	18.4617	6.71013	6.27026e+06	0.629161	2.59144e-49	1.05871e-47	100	100
Birc5	lapclef1_tumor	18.7832	6.6719	6.1245e+06	0.614536	1.22417e-40	3.97579e-39	100	100
Ndufs3	lapclef1_tumor	27.6161	6.66244	6119285	0.614013	2.92336e-37	8.45674e-36	100	100
Sdhc	lapclef1_tumor	24.4934	6.66213	6159811	0.618079	5.50605e-40	1.74425e-38	100	100
Hist1h2ap	lapclef1_tumor	12.8454	6.66038	5.97333e+06	0.599368	6.42675e-40	2.03258e-38	100	100
Glrx5	lapclef1_tumor	27.463	6.64973	6125436	0.61463	1.13061e-37	3.29531e-36	100	100
Coq7	lapclef1_tumor	18.9387	6.63173	6251688	0.627298	1.9643e-47	7.66831e-46	100	100
Nol7	lapclef1_tumor	25.3762	6.6305	6135622	0.615652	2.15903e-38	6.44839e-37	100	100
Mrps5	lapclef1_tumor	16.5901	6.62389	6.32925e+06	0.635081	3.06651e-54	1.41425e-52	100	100
Igfbp4	lapclef1_tumor	36.9323	6.62193	5.86765e+06	0.588764	3.4123e-23	5.61185e-22	100	100
Nop58	lapclef1_tumor	21.1029	6.61958	6.17736e+06	0.61984	9.03036e-42	3.04012e-40	100	100
Avpi1	lapclef1_tumor	22.3933	6.6176	6.16584e+06	0.618685	8.54985e-41	2.78613e-39	100	100
Rpl9	lapclef1_tumor	110.793	6.6167	5.93874e+06	0.595897	8.90883e-27	1.75132e-25	100	100
Adh1	lapclef1_tumor	17.7592	6.61336	6.06103e+06	0.608168	5.33532e-38	1.57164e-36	100	100
Anapc13	lapclef1_tumor	31.1271	6.58738	6.16028e+06	0.618127	8.50183e-40	2.68009e-38	100	100
Isyna1	lapclef1_tumor	16.9486	6.54736	6.30541e+06	0.632689	2.69519e-52	1.20004e-50	100	100
Ndufa10	lapclef1_tumor	27.1662	6.53002	6116323	0.613716	4.35786e-37	1.25688e-35	100	100
Cenpw	lapclef1_tumor	14.5003	6.52498	6328433	0.634999	4.68858e-57	2.3054e-55	100	100
Mrps18a	lapclef1_tumor	23.5169	6.52108	6166550	0.618756	1.45596e-40	4.72063e-39	100	100
Cks2	lapclef1_tumor	24.4381	6.51853	6.02321e+06	0.604372	3.99289e-32	9.57304e-31	100	100
Idh3b	lapclef1_tumor	19.6599	6.50194	6.24428e+06	0.626555	1.61177e-46	6.19203e-45	100	100
Lsm3	lapclef1_tumor	22.1117	6.50003	6.12392e+06	0.614478	4.04182e-38	1.19608e-36	100	100
Ifi30	lapclef1_tumor	14.2808	6.49294	6460705	0.648271	3.62413e-68	2.27379e-66	100	100
mt-Nd4	lapclef1_tumor	92.9033	6.47783	6.25566e+06	0.627697	3.63803e-46	1.38117e-44	100	100
Timm17a	lapclef1_tumor	25.3631	6.46841	6.09738e+06	0.611815	4.98915e-36	1.3892e-34	100	100
Stra13	lapclef1_tumor	22.6281	6.43646	6156256	0.617723	5.2309e-40	1.66253e-38	100	100
Myl9	lapclef1_tumor	30.862	6.41353	5.83104e+06	0.585091	5.62418e-22	8.68758e-21	100	100
Snrpd3	lapclef1_tumor	32.554	6.39997	6.00375e+06	0.60242	2.42964e-30	5.48486e-29	100	100
Tagln2	lapclef1_tumor	38.4496	6.38913	5.83968e+06	0.585957	7.6466e-22	1.17077e-20	100	100
Cycs	lapclef1_tumor	44.8802	6.35098	5.98932e+06	0.600972	1.6511e-29	3.62567e-28	100	100
Emg1	lapclef1_tumor	29.0295	6.34574	6.03394e+06	0.605449	4.14307e-32	9.90849e-31	100	100
mt-Nd5	lapclef1_tumor	34.1729	6.32627	6.01976e+06	0.604026	3.14776e-31	7.30409e-30	100	100
Apex1	lapclef1_tumor	21.8304	6.32093	6121736	0.614259	6.51558e-38	1.91348e-36	100	100
Tmem54	lapclef1_tumor	21.9385	6.30126	6.08612e+06	0.610685	7.50753e-36	2.07547e-34	100	100
Ndufa3	lapclef1_tumor	38.9769	6.29738	6.17565e+06	0.619669	9.25452e-41	3.01068e-39	100	100
Cenpv	lapclef1_tumor	15.6258	6.29728	6272597	0.629396	6.34804e-51	2.72599e-49	100	100
Acsl3	lapclef1_tumor	17.3934	6.27626	6198556	0.621967	1.76924e-44	6.40241e-43	100	100
Timm44	lapclef1_tumor	15.6535	6.27046	6.29685e+06	0.63183	1.90788e-52	8.51452e-51	100	100
Lad1	lapclef1_tumor	17.9922	6.2526	6190233	0.621132	1.52813e-43	5.39847e-42	100	100
Gar1	lapclef1_tumor	22.2171	6.24412	6092462	0.611322	5.23511e-36	1.45559e-34	100	100
Cacybp	lapclef1_tumor	23.0341	6.24363	6.06995e+06	0.609062	1.26296e-34	3.357e-33	100	100
Glrx	lapclef1_tumor	26.5509	6.24193	6.0096e+06	0.603007	7.22012e-31	1.6531e-29	100	100
Dut	lapclef1_tumor	19.4257	6.22306	6121833	0.614269	8.40524e-39	2.55784e-37	100	100
Cct3	lapclef1_tumor	29.2653	6.22026	5.99802e+06	0.601845	4.82185e-30	1.07969e-28	100	100
Ascl2	lapclef1_tumor	14.1508	6.22008	6.29604e+06	0.631748	8.14005e-55	3.83654e-53	100	100
Polr2j	lapclef1_tumor	28.5122	6.21255	6074482	0.609517	1.73802e-34	4.59447e-33	100	100
Mrpl36	lapclef1_tumor	24.0153	6.20769	6.07764e+06	0.609834	6.64344e-35	1.78799e-33	100	100
Tpt1	lapclef1_tumor	105.659	6.19879	6069825	0.60905	3.89518e-34	1.01034e-32	100	100
Mrpl28	lapclef1_tumor	24.8836	6.19791	6029652	0.605019	5.53398e-32	1.31698e-30	100	100
Fhl2	lapclef1_tumor	14.4623	6.19786	6.30395e+06	0.632542	1.18657e-54	5.5519e-53	100	100
1810043H04Rik	lapclef1_tumor	19.3221	6.19287	6158488	0.617947	8.39814e-41	2.74595e-39	100	100
Cdca7	lapclef1_tumor	20.0093	6.18375	6.08448e+06	0.61052	2.00173e-36	5.63868e-35	100	100
Timm10	lapclef1_tumor	15.9466	6.148	6239810	0.626107	4.28994e-48	1.70574e-46	100	100
Uba52	lapclef1_tumor	31.7949	6.14388	6.05606e+06	0.607669	2.44031e-33	6.10047e-32	100	100
0610012G03Rik	lapclef1_tumor	24.0671	6.13681	6.0661e+06	0.608676	3.41623e-34	8.88494e-33	100	100
Id3	lapclef1_tumor	46.3869	6.13206	5711542	0.5731	3.13703e-16	3.464e-15	100	100
Tspan1	lapclef1_tumor	14.8915	6.12781	6.27289e+06	0.629425	9.85965e-53	4.44121e-51	100	100
Ifrd2	lapclef1_tumor	12.8634	6.12127	6.33556e+06	0.635714	3.98129e-59	2.09061e-57	100	100
Smarca5	lapclef1_tumor	26.6339	6.11839	6.0116e+06	0.603208	6.91464e-31	1.58692e-29	100	100
Sdha	lapclef1_tumor	24.4039	6.06561	6065537	0.60862	4.11067e-34	1.06481e-32	100	100
Gadd45gip1	lapclef1_tumor	26.4626	6.06302	6.04391e+06	0.606449	9.57484e-33	2.33912e-31	100	100
Ten1	lapclef1_tumor	20.1431	6.04978	6.13791e+06	0.615882	3.75568e-39	1.14652e-37	100	100
Mlec	lapclef1_tumor	20.8673	6.03419	6117450	0.613829	9.23656e-38	2.70435e-36	100	100
Ndufv2	lapclef1_tumor	32.1062	6.01439	6.03728e+06	0.605784	3.03352e-32	7.3001e-31	100	100
Naa10	lapclef1_tumor	18.4644	6.00217	6.11263e+06	0.613345	5.67253e-38	1.66843e-36	100	100
Mrpl30	lapclef1_tumor	27.6234	6.00211	6018661	0.603916	3.08352e-31	7.1704e-30	100	100
Rpl7	lapclef1_tumor	113.838	5.99943	5833592	0.585346	1.51713e-21	2.28148e-20	100	100
Top2a	lapclef1_tumor	16.9436	5.99736	5.98793e+06	0.600833	1.83108e-34	4.82726e-33	100	100
Ckmt1	lapclef1_tumor	18.5394	5.9962	6.13913e+06	0.616004	4.45017e-40	1.42141e-38	100	100
Wdr89	lapclef1_tumor	32.8399	5.98312	5927437	0.594763	3.35665e-26	6.42853e-25	100	100
Rps7	lapclef1_tumor	114.227	5.93958	5800344	0.58201	5.13828e-20	7.11262e-19	100	100
Ndufa9	lapclef1_tumor	18.9838	5.93052	6.09482e+06	0.611559	1.24571e-36	3.53482e-35	100	100
Uqcc2	lapclef1_tumor	27.8023	5.91374	6.02104e+06	0.604155	2.19977e-31	5.1215e-30	100	100
Eef1d	lapclef1_tumor	39.5038	5.90645	5920942	0.594111	7.49413e-26	1.40599e-24	100	100
Coa3	lapclef1_tumor	29.8708	5.88556	6.01724e+06	0.603773	4.07995e-31	9.40823e-30	100	100
Lgals3	lapclef1_tumor	32.1927	5.87933	5580737	0.559975	1.40712e-11	1.08591e-10	100	100
Acaa2	lapclef1_tumor	20.8999	5.87427	6052434	0.607305	8.02186e-34	2.04775e-32	100	100
Odc1	lapclef1_tumor	21.0078	5.87144	6.01625e+06	0.603674	8.19238e-32	1.94245e-30	100	100
Mapk13	lapclef1_tumor	20.9932	5.84946	6.03757e+06	0.605814	7.34263e-33	1.8052e-31	100	100
Sephs2	lapclef1_tumor	25.0956	5.82516	5.93996e+06	0.596019	4.82536e-27	9.63278e-26	100	100
Chchd2	lapclef1_tumor	81.8674	5.81656	6.11684e+06	0.613767	5.30172e-37	1.52456e-35	100	100
Pfdn6	lapclef1_tumor	22.9711	5.80806	6005878	0.602634	9.47845e-31	2.15484e-29	100	100
Id1	lapclef1_tumor	36.4312	5.79771	5.74969e+06	0.576927	7.5908e-18	9.28972e-17	100	100
Bace2	lapclef1_tumor	13.9016	5.77478	6.18439e+06	0.620545	7.95227e-47	3.07955e-45	100	100
Mrpl34	lapclef1_tumor	27.2001	5.76939	5.93692e+06	0.595714	8.79741e-27	1.73294e-25	100	100
Chchd1	lapclef1_tumor	25.6567	5.76684	5.93408e+06	0.595429	1.11276e-26	2.17422e-25	100	100
Ptges3	lapclef1_tumor	25.6959	5.74663	5937305	0.595753	7.48895e-27	1.48427e-25	100	100
Dpm3	lapclef1_tumor	18.7356	5.74601	6096521	0.611729	8.11349e-37	2.31246e-35	100	100
Cdca3	lapclef1_tumor	15.3054	5.72889	6.08502e+06	0.610575	2.69684e-39	8.29837e-38	100	100
Romo1	lapclef1_tumor	36.0374	5.72714	5.97859e+06	0.599896	6.36774e-29	1.36571e-27	100	100
Dnajc19	lapclef1_tumor	24.0156	5.7232	5.9837e+06	0.600408	1.9539e-29	4.28572e-28	100	100
Ahsa1	lapclef1_tumor	21.3451	5.72166	6027739	0.604827	3.41683e-32	8.21229e-31	100	100
Hnrnpab	lapclef1_tumor	42.67	5.7105	5.81761e+06	0.583743	8.35651e-21	1.20688e-19	100	100
Atad3a	lapclef1_tumor	13.4317	5.70542	6.2472e+06	0.626848	1.0246e-50	4.34196e-49	100	100
Ndufb8	lapclef1_tumor	45.4182	5.69515	6.06027e+06	0.608091	1.43798e-33	3.6371e-32	100	100
Nop56	lapclef1_tumor	23.9189	5.69512	5911405	0.593154	1.18776e-25	2.20272e-24	100	100
Eif5b	lapclef1_tumor	30.1706	5.68824	5936329	0.595655	1.09824e-26	2.1502e-25	100	100
Cenpa	lapclef1_tumor	15.873	5.67353	6.02864e+06	0.604917	4.94007e-36	1.37752e-34	100	100
Immt	lapclef1_tumor	23.2036	5.66541	5.98833e+06	0.600872	9.40957e-30	2.08761e-28	100	100
Ak2	lapclef1_tumor	27.2695	5.65616	5863820	0.588379	4.51252e-23	7.38982e-22	100	100
Ndufb10	lapclef1_tumor	29.4626	5.65388	5953076	0.597335	1.3858e-27	2.83377e-26	100	100
Rpl27	lapclef1_tumor	67.7084	5.64292	6007796	0.602826	1.54512e-30	3.49624e-29	100	100
Tmem258	lapclef1_tumor	34.3449	5.62281	5936140	0.595636	1.18873e-26	2.31796e-25	100	100
Rsl1d1	lapclef1_tumor	21.8291	5.61813	5969662	0.599	7.18239e-29	1.53531e-27	100	100
Eif3g	lapclef1_tumor	28.0882	5.61336	5864251	0.588423	4.53019e-23	7.4062e-22	100	100
Rpl3	lapclef1_tumor	112.885	5.60242	5574959	0.559395	3.24943e-11	2.42815e-10	100	100
2410015M20Rik	lapclef1_tumor	38.7286	5.60015	6009137	0.602961	1.29216e-30	2.93072e-29	100	100
Mrps28	lapclef1_tumor	20.1796	5.59621	5.99096e+06	0.601137	3.2146e-30	7.22314e-29	100	100
1810022K09Rik	lapclef1_tumor	31.9296	5.57709	5.91361e+06	0.593375	1.71137e-25	3.15257e-24	100	100
Snhg9	lapclef1_tumor	12.4111	5.57066	6259125	0.628045	3.12827e-53	1.41571e-51	100	100
Wdr43	lapclef1_tumor	16.3897	5.5641	6.08176e+06	0.610248	6.66288e-37	1.90746e-35	100	100
Mrpl20	lapclef1_tumor	31.7702	5.56354	5918940	0.59391	8.89144e-26	1.6649e-24	100	100
Cdca8	lapclef1_tumor	12.9963	5.56066	6128559	0.614944	1.54254e-44	5.61355e-43	100	100
Taf1d	lapclef1_tumor	18.7275	5.55262	6046003	0.60666	9.66283e-34	2.4569e-32	100	100
Idh3g	lapclef1_tumor	22.759	5.51952	5914127	0.593427	9.3116e-26	1.74021e-24	100	100
Atp5c1	lapclef1_tumor	45.1315	5.50819	5921309	0.594148	7.21141e-26	1.35426e-24	100	100
Hmgn5	lapclef1_tumor	17.3852	5.50232	6045895	0.606649	1.48361e-34	3.93268e-33	100	100
Hmgb1	lapclef1_tumor	63.3699	5.49757	5696491	0.57159	1.27459e-15	1.35629e-14	100	100
Bdh1	lapclef1_tumor	11.9417	5.4768	6194465	0.621557	1.11365e-49	4.57875e-48	100	100
Gt(ROSA)26Sor	lapclef1_tumor	11.2798	5.47564	6245873	0.626715	1.61498e-54	7.51998e-53	100	100
Polr2e	lapclef1_tumor	24.0845	5.47412	5914543	0.593469	1.05555e-25	1.96129e-24	100	100
Rnase4	lapclef1_tumor	15.305	5.46675	6.08181e+06	0.610253	3.05578e-38	9.08461e-37	100	100
Abhd11os	lapclef1_tumor	12.3443	5.45949	6.03578e+06	0.605634	1.17904e-39	3.68074e-38	100	100
Ndufs8	lapclef1_tumor	29.3337	5.45856	5911263	0.59314	2.13113e-25	3.8998e-24	100	100
Mrpl40	lapclef1_tumor	17.6308	5.45562	6058700	0.607934	8.41668e-35	2.24957e-33	100	100
Polr2f	lapclef1_tumor	36.8097	5.44323	5932922	0.595313	1.77585e-26	3.43854e-25	100	100
Cbr1	lapclef1_tumor	21.4097	5.44124	5.92666e+06	0.594685	1.28026e-26	2.48891e-25	100	100
Fam195a	lapclef1_tumor	11.5794	5.42922	6230866	0.625209	1.2843e-52	5.75817e-51	100	100
Aimp1	lapclef1_tumor	24.4581	5.41695	5.90613e+06	0.592624	3.09878e-25	5.63319e-24	100	100
Hnrnpa1	lapclef1_tumor	43.2933	5.41221	5.69945e+06	0.571886	9.70804e-16	1.03933e-14	100	100
Mrps14	lapclef1_tumor	28.3938	5.40838	5843609	0.586351	4.59689e-22	7.12924e-21	100	100
Acot7	lapclef1_tumor	15.6614	5.40687	6.10645e+06	0.612725	3.17251e-39	9.73105e-38	100	100
Grpel1	lapclef1_tumor	24.1729	5.37203	5909813	0.592994	1.85914e-25	3.40855e-24	100	100
Acot1	lapclef1_tumor	9.08491	5.35528	6.25908e+06	0.62804	5.44637e-64	3.16053e-62	100	100
Hnf4a	lapclef1_tumor	14.3199	5.34341	6105705	0.61265	4.05503e-40	1.29734e-38	100	100
Tcp1	lapclef1_tumor	31.1644	5.3385	5794453	0.581419	8.9876e-20	1.2248e-18	100	100
Lbr	lapclef1_tumor	11.8561	5.31035	6195946	0.621705	1.3916e-49	5.7094e-48	100	100
Aco2	lapclef1_tumor	21.0441	5.3082	5973245	0.599359	4.10969e-29	8.86335e-28	100	100
St13	lapclef1_tumor	25.8787	5.28312	5.88454e+06	0.590459	4.07437e-24	7.02348e-23	100	100
Serf2	lapclef1_tumor	68.5976	5.25533	6.03411e+06	0.605467	4.87118e-32	1.16067e-30	100	100
Gcat	lapclef1_tumor	12.6763	5.24804	6.14859e+06	0.616953	1.7913e-44	6.47011e-43	100	100
Mrpl57	lapclef1_tumor	28.0229	5.24523	5789557	0.580928	1.36328e-19	1.83838e-18	100	100
Mrpl2	lapclef1_tumor	16.8138	5.23615	6028380	0.604891	3.71456e-33	9.23811e-32	100	100
Erp29	lapclef1_tumor	27.0538	5.23406	5.83556e+06	0.585544	1.00125e-21	1.52348e-20	100	100
Dynll2	lapclef1_tumor	24.9596	5.22483	5.8788e+06	0.589883	7.08673e-24	1.20868e-22	100	100
Rbbp7	lapclef1_tumor	29.8322	5.20864	5.73695e+06	0.57565	2.7119e-17	3.18764e-16	100	100
Eif3i	lapclef1_tumor	36.2978	5.19357	5.81416e+06	0.583396	1.19645e-20	1.71515e-19	100	100
Nsun2	lapclef1_tumor	16.6244	5.19324	5.99845e+06	0.601888	1.37398e-31	3.20662e-30	100	100
Pigyl	lapclef1_tumor	15.3984	5.18515	6043283	0.606387	6.62688e-35	1.78602e-33	100	100
Ndufb7	lapclef1_tumor	37.7927	5.17699	5.99602e+06	0.601644	6.99219e-30	1.55678e-28	100	100
Smc2	lapclef1_tumor	14.7765	5.17504	5993473	0.601389	1.77249e-33	4.45985e-32	100	100
Lsm6	lapclef1_tumor	25.2165	5.17068	5841486	0.586138	4.63295e-22	7.17364e-21	100	100
Smc4	lapclef1_tumor	15.4011	5.1696	5971216	0.599156	9.53135e-32	2.25164e-30	100	100
Srsf7	lapclef1_tumor	29.7886	5.16883	5750126	0.576971	7.18268e-18	8.81258e-17	100	100
Sfn	lapclef1_tumor	18.9513	5.1678	5.93132e+06	0.595153	8.95924e-28	1.85164e-26	100	100
Pole3	lapclef1_tumor	13.2793	5.15769	6.11399e+06	0.613482	4.53499e-41	1.50316e-39	100	100
Exosc5	lapclef1_tumor	16.0855	5.15386	6012770	0.603325	1.43743e-32	3.48518e-31	100	100
Ndufaf4	lapclef1_tumor	14.2698	5.13323	6054183	0.607481	1.53753e-36	4.34373e-35	100	100
Mylk	lapclef1_tumor	10.9264	5.12428	6164940	0.618594	6.53689e-51	2.80086e-49	100	100
Mybbp1a	lapclef1_tumor	17.6176	5.12321	5.96867e+06	0.5989	1.33233e-29	2.94238e-28	100	100
Slc25a3	lapclef1_tumor	55.1463	5.12306	5.92366e+06	0.594384	5.45329e-26	1.03313e-24	100	100
Slc16a1	lapclef1_tumor	11.0455	5.12052	6.15695e+06	0.617792	4.82061e-48	1.90888e-46	100	100
Tfam	lapclef1_tumor	12.4938	5.11751	6.12761e+06	0.614848	5.68402e-43	1.98622e-41	100	100
Snrpb	lapclef1_tumor	41.6132	5.1052	5759225	0.577884	3.30444e-18	4.13569e-17	100	100
Acp1	lapclef1_tumor	27.3528	5.10515	5.81504e+06	0.583484	9.53708e-21	1.37214e-19	100	100
Mrpl35	lapclef1_tumor	16.127	5.10349	6025218	0.604574	2.45157e-33	6.1207e-32	100	100
Cldn15	lapclef1_tumor	9.47081	5.10315	6.17128e+06	0.61923	3.82974e-55	1.81387e-53	100	100
Mcm7	lapclef1_tumor	13.3386	5.09888	6092369	0.611312	5.05445e-40	1.6091e-38	100	100
Pdha1	lapclef1_tumor	17.9124	5.09799	5.97566e+06	0.599601	8.32765e-30	1.84969e-28	100	100
Pmf1	lapclef1_tumor	15.3394	5.07823	6008865	0.602933	5.00042e-33	1.24041e-31	100	100
Fkbp3	lapclef1_tumor	25.9972	5.07677	5.81309e+06	0.583289	1.08254e-20	1.553e-19	100	100
Cct2	lapclef1_tumor	32.7003	5.05877	5788300	0.580802	1.73825e-19	2.32296e-18	100	100
Nmt1	lapclef1_tumor	15.7379	5.05657	6015004	0.603549	6.90215e-33	1.69952e-31	100	100
Dph3	lapclef1_tumor	20.552	5.05363	5.89201e+06	0.591208	7.54038e-25	1.34917e-23	100	100
Srsf3	lapclef1_tumor	38.8673	5.05121	5735263	0.57548	3.37592e-17	3.95851e-16	100	100
Slc25a39	lapclef1_tumor	13.8489	5.04467	6.06117e+06	0.608181	6.34101e-37	1.81801e-35	100	100
Nsa2	lapclef1_tumor	26.6701	5.04132	5.79463e+06	0.581437	8.03482e-20	1.09805e-18	100	100
Tmem238	lapclef1_tumor	31.6075	5.03859	5794537	0.581428	8.86762e-20	1.2093e-18	100	100
Tufm	lapclef1_tumor	14.645	5.02828	6023176	0.604369	5.49853e-34	1.41672e-32	100	100
Cct5	lapclef1_tumor	32.0414	5.02767	5.82296e+06	0.58428	4.59334e-21	6.70406e-20	100	100
Rab4a	lapclef1_tumor	8.91096	5.02696	6.18127e+06	0.620232	7.74418e-57	3.77901e-55	100	100
Pgd	lapclef1_tumor	20.6496	5.02324	5.87095e+06	0.589095	7.51001e-24	1.27749e-22	100	100
Polr1d	lapclef1_tumor	39.6218	5.0213	5.78977e+06	0.580949	1.52489e-19	2.04773e-18	100	100
Llph	lapclef1_tumor	26.8532	5.01939	5791439	0.581117	1.09252e-19	1.47945e-18	100	100
Sssca1	lapclef1_tumor	19.405	5.01298	5897936	0.591803	2.29759e-25	4.1925e-24	100	100
Nars	lapclef1_tumor	21.2119	4.99959	5.84094e+06	0.586083	3.11019e-22	4.86257e-21	100	100
Snx5	lapclef1_tumor	21.1397	4.99846	5872436	0.589244	8.99925e-24	1.52145e-22	100	100
Dkc1	lapclef1_tumor	13.3378	4.99731	6.05776e+06	0.60784	1.9103e-37	5.55106e-36	100	100
Rp9	lapclef1_tumor	21.0201	4.99597	5880320	0.590035	3.45126e-24	5.97064e-23	100	100
Letm1	lapclef1_tumor	14.4187	4.989	6025444	0.604597	2.30341e-34	6.03132e-33	100	100
Stoml2	lapclef1_tumor	17.4915	4.96075	5.94444e+06	0.596469	3.83626e-28	7.96261e-27	100	100
Cebpz	lapclef1_tumor	15.071	4.9597	6.00567e+06	0.602613	1.19789e-32	2.92273e-31	100	100
Sprr2a3	lapclef1_tumor	14.8322	4.95913	5959076	0.597937	3.46785e-34	9.0071e-33	100	100
Timm50	lapclef1_tumor	14.4014	4.94921	6009886	0.603036	2.09747e-33	5.26383e-32	100	100
1110008L16Rik	lapclef1_tumor	15.0939	4.94912	6007974	0.602844	6.72657e-33	1.6622e-31	100	100
Ube2s	lapclef1_tumor	38.5151	4.94684	5675896	0.569523	7.78431e-15	7.85094e-14	100	100
Mrps25	lapclef1_tumor	16.4569	4.93692	5.95338e+06	0.597366	5.65249e-29	1.21365e-27	100	100
Sdhb	lapclef1_tumor	32.6752	4.92643	5.79581e+06	0.581556	7.97932e-20	1.09124e-18	100	100
Abhd11	lapclef1_tumor	17.8286	4.91588	5918462	0.593862	1.11045e-26	2.17189e-25	100	100
Psmg3	lapclef1_tumor	13.1047	4.90636	6.04907e+06	0.606968	7.28305e-37	2.07884e-35	100	100
Mycbp	lapclef1_tumor	12.9227	4.90244	6.07456e+06	0.609526	1.01844e-38	3.08953e-37	100	100
Mrpl11	lapclef1_tumor	18.0735	4.89548	5910987	0.593112	3.68556e-26	7.03753e-25	100	100
2810004N23Rik	lapclef1_tumor	15.9229	4.89089	5960850	0.598115	1.35487e-29	2.98875e-28	100	100
Gss	lapclef1_tumor	16.9237	4.88298	5924886	0.594507	2.58853e-27	5.24877e-26	100	100
Mrps24	lapclef1_tumor	29.2126	4.88071	5766820	0.578646	1.4472e-18	1.84592e-17	100	100
Taldo1	lapclef1_tumor	37.8285	4.8766	5718223	0.57377	1.70169e-16	1.92526e-15	100	100
Hnrnpc	lapclef1_tumor	31.0413	4.86163	5732343	0.575187	4.34162e-17	5.06321e-16	100	100
Nhp2l1	lapclef1_tumor	32.743	4.85921	5.6894e+06	0.570878	2.3407e-15	2.45025e-14	100	100
Ppia	lapclef1_tumor	124.364	4.85076	5477425	0.549608	2.99772e-08	1.66795e-07	100	100
Hadh	lapclef1_tumor	23.7511	4.85042	5.82254e+06	0.584238	3.2628e-21	4.81301e-20	100	100
Ssbp1	lapclef1_tumor	22.9346	4.84871	5.81816e+06	0.583798	5.05576e-21	7.36784e-20	100	100
Ppih	lapclef1_tumor	14.0989	4.84527	5.99738e+06	0.601781	5.92179e-33	1.46708e-31	100	100
Lmo1	lapclef1_tumor	6.58795	4.84364	6.04458e+06	0.606517	3.91019e-60	2.11063e-58	100	100
Eif3l	lapclef1_tumor	23.2276	4.84103	5.80963e+06	0.582942	1.31554e-20	1.8775e-19	100	100
Zfp706	lapclef1_tumor	33.8384	4.83779	5.8103e+06	0.583009	1.77281e-20	2.5171e-19	100	100
Dpy30	lapclef1_tumor	27.1826	4.82995	5.76875e+06	0.57884	1.10496e-18	1.41687e-17	100	100
Ndufs5	lapclef1_tumor	33.0091	4.82449	5.83036e+06	0.585022	2.0869e-21	3.1189e-20	100	100
Hsp90ab1	lapclef1_tumor	100.893	4.81689	5.57642e+06	0.559542	2.90705e-11	2.18498e-10	100	100
Mrps21	lapclef1_tumor	28.3136	4.80621	5779156	0.579884	4.12636e-19	5.38769e-18	100	100
Suclg1	lapclef1_tumor	24.4273	4.80375	5821234	0.584106	4.22257e-21	6.18627e-20	100	100
Agpat5	lapclef1_tumor	13.6872	4.79548	6.03116e+06	0.605171	3.1093e-35	8.43878e-34	100	100
Spr	lapclef1_tumor	20.0945	4.78809	5823325	0.584316	1.85378e-21	2.77909e-20	100	100
Mrpl51	lapclef1_tumor	23.6706	4.77731	5772491	0.579215	6.10803e-19	7.91627e-18	100	100
Dnajc15	lapclef1_tumor	18.4075	4.77348	5.87148e+06	0.589148	4.46923e-24	7.67675e-23	100	100
Emb	lapclef1_tumor	7.79306	4.76653	6.01824e+06	0.603874	7.1616e-51	3.06174e-49	100	100
Rps27l	lapclef1_tumor	64.6238	4.7572	5.78036e+06	0.580005	3.99565e-19	5.22762e-18	100	100
Mrto4	lapclef1_tumor	17.1183	4.75469	5903475	0.592358	3.8283e-26	7.28848e-25	100	100
Mrps15	lapclef1_tumor	17.176	4.75346	5.92682e+06	0.594701	3.16471e-27	6.37029e-26	100	100
Degs2	lapclef1_tumor	24.4946	4.7499	5760206	0.577983	2.27631e-18	2.87875e-17	100	100
Mrpl23	lapclef1_tumor	27.3068	4.74493	5751790	0.577138	6.18328e-18	7.62512e-17	100	100
Eif3k	lapclef1_tumor	42.5967	4.74304	5788652	0.580837	1.71472e-19	2.29469e-18	100	100
Mrps16	lapclef1_tumor	21.4371	4.74109	5.79879e+06	0.581855	3.12333e-20	4.36093e-19	100	100
Ppil1	lapclef1_tumor	14.2566	4.73909	5.99893e+06	0.601937	9.18865e-33	2.24761e-31	100	100
Plcb3	lapclef1_tumor	10.8968	4.7205	6.05764e+06	0.607827	5.41519e-41	1.78268e-39	100	100
Nsmce4a	lapclef1_tumor	16.4745	4.71331	5906998	0.592712	1.76753e-26	3.42585e-25	100	100
Comtd1	lapclef1_tumor	10.732	4.70908	6.10063e+06	0.612141	1.05248e-43	3.73863e-42	100	100
Sigmar1	lapclef1_tumor	12.8923	4.7081	6010233	0.603071	7.02348e-35	1.88765e-33	100	100
Gmnn	lapclef1_tumor	13.4783	4.70796	5.9658e+06	0.598613	7.68259e-32	1.82381e-30	100	100
Pin4	lapclef1_tumor	26.2388	4.7074	5786786	0.58065	1.73698e-19	2.32287e-18	100	100
Tardbp	lapclef1_tumor	20.2483	4.7014	5.81596e+06	0.583578	3.7457e-21	5.50851e-20	100	100
Denr	lapclef1_tumor	20.872	4.69966	5791680	0.581141	5.89109e-20	8.12559e-19	100	100
Mki67	lapclef1_tumor	12.574	4.69805	5940824	0.596106	1.46861e-32	3.55632e-31	100	100
Mrpl38	lapclef1_tumor	15.762	4.69019	5925499	0.594568	1.27292e-27	2.6168e-26	100	100
Car12	lapclef1_tumor	7.86141	4.68064	6.05648e+06	0.607711	7.36992e-52	3.25247e-50	100	100
Rhou	lapclef1_tumor	9.699	4.67554	6.09311e+06	0.611386	3.31117e-46	1.25955e-44	100	100
Ddx1	lapclef1_tumor	15.9089	4.67162	5920293	0.594046	2.57217e-27	5.22107e-26	100	100
Acat1	lapclef1_tumor	13.9599	4.66458	5.99601e+06	0.601644	6.64705e-33	1.64466e-31	100	100
Mrpl54	lapclef1_tumor	32.4779	4.6636	5754165	0.577377	5.29771e-18	6.56236e-17	100	100
Mcm6	lapclef1_tumor	11.8892	4.6615	6001144	0.602159	7.35546e-36	2.03634e-34	100	100
Abcf1	lapclef1_tumor	18.9072	4.6561	5841736	0.586164	1.5226e-22	2.42762e-21	100	100
Nudt14	lapclef1_tumor	17.9342	4.65138	5.8615e+06	0.588147	1.09539e-23	1.84384e-22	100	100
Ddx18	lapclef1_tumor	15.553	4.64957	5922867	0.594304	1.05029e-27	2.16603e-26	100	100
Adck5	lapclef1_tumor	10.8369	4.6307	6063664	0.608432	4.56211e-41	1.50956e-39	100	100
Cct8	lapclef1_tumor	27.8678	4.62727	5.69578e+06	0.571518	1.24173e-15	1.32277e-14	100	100
Shmt1	lapclef1_tumor	11.875	4.62047	6035234	0.605579	2.89507e-37	8.38744e-36	100	100
Mrps36	lapclef1_tumor	22.6859	4.60753	5.79856e+06	0.581831	3.91316e-20	5.44013e-19	100	100
Ssrp1	lapclef1_tumor	21.1035	4.57412	5.76436e+06	0.5784	9.72121e-19	1.24985e-17	100	100
Wdr61	lapclef1_tumor	18.3323	4.5734	5852867	0.58728	3.84423e-23	6.31146e-22	100	100
Cisd1	lapclef1_tumor	20.684	4.57053	5792112	0.581184	4.77124e-20	6.62352e-19	100	100
Lig1	lapclef1_tumor	13.1717	4.56969	5954145	0.597443	1.34745e-31	3.1485e-30	100	100
Siva1	lapclef1_tumor	17.0015	4.56228	5.87652e+06	0.589653	6.68524e-25	1.20061e-23	100	100
Fh1	lapclef1_tumor	15.1516	4.55137	5903722	0.592383	8.36959e-27	1.65541e-25	100	100
Aars	lapclef1_tumor	19.8914	4.54611	5764901	0.578454	6.79108e-19	8.78974e-18	100	100
Sod2	lapclef1_tumor	21.1058	4.54267	5.80501e+06	0.582479	1.58108e-20	2.24984e-19	100	100
Prpf19	lapclef1_tumor	18.0009	4.53901	5842156	0.586206	1.14478e-22	1.83583e-21	100	100
Cct7	lapclef1_tumor	31.4667	4.53737	5.62982e+06	0.564899	4.06957e-13	3.58597e-12	100	100
Eif3c	lapclef1_tumor	33.8711	4.53	5668091	0.56874	1.57986e-14	1.5616e-13	100	100
Gm14226	lapclef1_tumor	6.35603	4.52733	6.0081e+06	0.602857	5.99303e-57	2.93188e-55	100	100
Etfa	lapclef1_tumor	20.1345	4.52371	5.81805e+06	0.583787	3.14068e-21	4.64349e-20	100	100
Eif3b	lapclef1_tumor	21.1319	4.50264	5.74827e+06	0.576786	5.1246e-18	6.35428e-17	100	100
Nudt21	lapclef1_tumor	22.0908	4.50224	5.74449e+06	0.576405	8.61685e-18	1.04923e-16	100	100
Mrps18b	lapclef1_tumor	16.1053	4.50068	5.86368e+06	0.588366	2.67068e-24	4.66199e-23	100	100
Strap	lapclef1_tumor	22.7113	4.49766	5726178	0.574568	5.46278e-17	6.3325e-16	100	100
Smyd2	lapclef1_tumor	11.7735	4.49524	6007806	0.602827	2.44934e-35	6.68518e-34	100	100
Ubxn1	lapclef1_tumor	28.1332	4.47926	5692266	0.571166	1.7372e-15	1.8324e-14	100	100
Samm50	lapclef1_tumor	19.3304	4.47611	5806774	0.582655	8.62817e-21	1.24519e-19	100	100
Rwdd1	lapclef1_tumor	21.4022	4.47308	5742302	0.576186	9.42646e-18	1.13991e-16	100	100
Mtx1	lapclef1_tumor	11.9617	4.47157	6.01932e+06	0.603982	6.3776e-36	1.7707e-34	100	100
Smc1a	lapclef1_tumor	17.2943	4.46363	5.84862e+06	0.586855	2.97151e-23	4.90781e-22	100	100
Mdh2	lapclef1_tumor	44.5291	4.46359	5751535	0.577113	7.05165e-18	8.66832e-17	100	100
Snrpc	lapclef1_tumor	24.255	4.46059	5.71826e+06	0.573774	1.31851e-16	1.50317e-15	100	100
Serpinb1a	lapclef1_tumor	21.7707	4.45646	5.82767e+06	0.584752	8.60243e-22	1.31306e-20	100	100
Eml4	lapclef1_tumor	14.8797	4.44835	5.90921e+06	0.592934	3.77121e-27	7.56749e-26	100	100
Pfdn2	lapclef1_tumor	27.2392	4.44766	5684472	0.570384	3.38841e-15	3.49961e-14	100	100
Mt1	lapclef1_tumor	54.1901	4.44307	5.61183e+06	0.563094	1.81195e-12	1.50923e-11	100	100
Mrps35	lapclef1_tumor	14.9419	4.43317	5.91222e+06	0.593236	3.48666e-27	7.01106e-26	100	100
Psma7	lapclef1_tumor	45.4706	4.42854	5607974	0.562708	2.47093e-12	2.03098e-11	100	100
Cox14	lapclef1_tumor	32.2942	4.42785	5.76805e+06	0.57877	1.34134e-18	1.71316e-17	100	100
Psme3	lapclef1_tumor	14.9261	4.4252	5.89363e+06	0.591371	2.90016e-26	5.57639e-25	100	100
Rnps1	lapclef1_tumor	16.0134	4.42493	5860274	0.588024	3.65896e-24	6.3243e-23	100	100
Apoe	lapclef1_tumor	11.3959	4.42177	6.08381e+06	0.610453	1.08217e-50	4.57589e-49	100	100
Ccnb2	lapclef1_tumor	11.9873	4.41987	5.92613e+06	0.594631	1.19519e-31	2.80972e-30	100	100
Polr2h	lapclef1_tumor	15.0624	4.4173	5894430	0.591451	3.02821e-26	5.81681e-25	100	100
Rab26os	lapclef1_tumor	10.3097	4.41698	6006352	0.602681	4.97474e-38	1.46766e-36	100	100
Gspt1	lapclef1_tumor	18.616	4.41161	5776049	0.579572	1.53733e-19	2.06301e-18	100	100
Tsfm	lapclef1_tumor	15.7735	4.37894	5857294	0.587725	5.32686e-24	9.11747e-23	100	100
Myeov2	lapclef1_tumor	30.6889	4.37674	5614138	0.563326	1.46484e-12	1.23448e-11	100	100
Pold2	lapclef1_tumor	10.8658	4.37279	5989457	0.600986	9.89526e-36	2.72e-34	100	100
Cdc34	lapclef1_tumor	16.847	4.36937	5.81825e+06	0.583807	7.2322e-22	1.10829e-20	100	100
Hadha	lapclef1_tumor	15.8721	4.36894	5.86881e+06	0.58888	1.14669e-24	2.03477e-23	100	100
Bola1	lapclef1_tumor	17.5188	4.36786	5805299	0.582507	4.44557e-21	6.49329e-20	100	100
Gipc2	lapclef1_tumor	14.3895	4.36408	5.91103e+06	0.593117	1.2913e-27	2.65176e-26	100	100
Eprs	lapclef1_tumor	19.8053	4.35854	5.75477e+06	0.577437	2.16892e-18	2.74834e-17	100	100
Ccdc34	lapclef1_tumor	33.2898	4.35449	5590349	0.560939	9.56478e-12	7.47391e-11	100	100
Usp1	lapclef1_tumor	13.1513	4.34825	5.91136e+06	0.593149	9.90418e-29	2.10548e-27	100	100
Ddx46	lapclef1_tumor	19.1945	4.34551	5773469	0.579314	2.75211e-19	3.64259e-18	100	100
Tax1bp1	lapclef1_tumor	29.8029	4.34117	5687063	0.570644	2.83272e-15	2.9541e-14	100	100
Mkks	lapclef1_tumor	12.8508	4.33755	5954842	0.597513	5.3356e-31	1.2289e-29	100	100
Magoh	lapclef1_tumor	21.361	4.33579	5.70839e+06	0.572784	2.57635e-16	2.86452e-15	100	100
Aurkaip1	lapclef1_tumor	25.3821	4.33066	5.64244e+06	0.566166	1.25826e-13	1.15949e-12	100	100
Ruvbl2	lapclef1_tumor	13.1607	4.32279	5.91165e+06	0.593179	2.54845e-28	5.34125e-27	100	100
H2afj	lapclef1_tumor	47.5727	4.32172	5.71457e+06	0.573403	2.41132e-16	2.69498e-15	100	100
Mrpl4	lapclef1_tumor	15.6057	4.31801	5861223	0.588119	3.17596e-24	5.51413e-23	100	100
Spc24	lapclef1_tumor	10.5487	4.31591	5980138	0.600051	4.53914e-36	1.27122e-34	100	100
Cdc20	lapclef1_tumor	10.8684	4.30823	5.88956e+06	0.590962	9.89805e-32	2.33541e-30	100	100
Tkt	lapclef1_tumor	31.5328	4.29945	5709554	0.5729	3.73506e-16	4.0986e-15	100	100
Ddx27	lapclef1_tumor	13.2355	4.29022	5917403	0.593756	1.41488e-28	2.9881e-27	100	100
Eif3d	lapclef1_tumor	19.9509	4.28941	5742265	0.576183	8.14883e-18	9.94745e-17	100	100
G3bp1	lapclef1_tumor	26.7735	4.2882	5604784	0.562388	2.84652e-12	2.32781e-11	100	100
Cct4	lapclef1_tumor	26.4806	4.28023	5650675	0.566992	6.52291e-14	6.15472e-13	100	100
Cks1b	lapclef1_tumor	17.5227	4.27999	5790898	0.581062	6.42656e-21	9.30936e-20	100	100
Psmd7	lapclef1_tumor	25.2873	4.27489	5.64938e+06	0.566863	6.77609e-14	6.38737e-13	100	100
Ezr	lapclef1_tumor	25.7993	4.26684	5662889	0.568218	2.10019e-14	2.05802e-13	100	100
Idh3a	lapclef1_tumor	21.1006	4.26458	5.69412e+06	0.571352	8.88639e-16	9.55595e-15	100	100
Ubl4a	lapclef1_tumor	15.9389	4.26436	5.8233e+06	0.584313	2.80152e-22	4.3942e-21	100	100
Aldh2	lapclef1_tumor	21.3092	4.26384	5705617	0.572505	2.40122e-16	2.68526e-15	100	100
Nt5c	lapclef1_tumor	25.7116	4.25835	5.68688e+06	0.570625	2.63233e-15	2.74809e-14	100	100
mt-Cytb	lapclef1_tumor	123.22	4.25235	5980813	0.600119	4.88931e-29	1.0533e-27	100	100
Mrps26	lapclef1_tumor	17.1677	4.24452	5.78445e+06	0.580416	3.72636e-20	5.18417e-19	100	100
Zc3h15	lapclef1_tumor	20.6076	4.2438	5.72229e+06	0.574178	5.9111e-17	6.83989e-16	100	100
Pbdc1	lapclef1_tumor	14.4646	4.24213	5875566	0.589558	1.71582e-25	3.15776e-24	100	100
Ucp2	lapclef1_tumor	37.1363	4.24151	5.60787e+06	0.562697	2.47504e-12	2.03349e-11	100	100
Wbp11	lapclef1_tumor	15.9953	4.23528	5.81525e+06	0.583505	7.17695e-22	1.10069e-20	100	100
Phf5a	lapclef1_tumor	21.553	4.23371	5.6877e+06	0.570707	1.69682e-15	1.79177e-14	100	100
Prpf4b	lapclef1_tumor	16.5504	4.22879	5.80687e+06	0.582665	2.45826e-21	3.6513e-20	100	100
Dnajc8	lapclef1_tumor	24.3927	4.22644	5.66242e+06	0.568171	2.10468e-14	2.06137e-13	100	100
Psma5	lapclef1_tumor	31.4533	4.22104	5.58589e+06	0.560492	1.37621e-11	1.06291e-10	100	100
Mrpl46	lapclef1_tumor	13.0795	4.21646	5.89491e+06	0.591499	3.13465e-27	6.32295e-26	100	100
Gtf2a2	lapclef1_tumor	19.7892	4.20185	5.75886e+06	0.577848	1.4045e-18	1.79264e-17	100	100
Naa50	lapclef1_tumor	17.3008	4.2011	5788946	0.580867	2.29927e-20	3.23606e-19	100	100
Abcb1a	lapclef1_tumor	8.50138	4.19438	5.98179e+06	0.600217	1.47552e-41	4.92453e-40	100	100
Smc3	lapclef1_tumor	15.4357	4.18799	5820370	0.58402	2.31364e-22	3.65268e-21	100	100
Thyn1	lapclef1_tumor	13.5946	4.18772	5860616	0.588058	4.47634e-25	8.08419e-24	100	100
Reep6	lapclef1_tumor	9.31338	4.18393	6.01144e+06	0.603191	3.54995e-40	1.13952e-38	100	100
Prmt1	lapclef1_tumor	29.1756	4.18272	5.56336e+06	0.558231	7.40414e-11	5.37078e-10	100	100
Oaz1	lapclef1_tumor	66.1974	4.17916	5768724	0.578837	1.28934e-18	1.64783e-17	100	100
Nap1l1	lapclef1_tumor	27.9921	4.17707	5654171	0.567343	4.72187e-14	4.51263e-13	100	100
Tyms	lapclef1_tumor	13.6093	4.16942	5860116	0.588008	1.56616e-25	2.89059e-24	100	100
Snrpa1	lapclef1_tumor	17.2443	4.15872	5748565	0.576815	1.57887e-18	2.01121e-17	100	100
Mrpl43	lapclef1_tumor	20.331	4.13407	5.70358e+06	0.572301	3.56299e-16	3.91646e-15	100	100
Ppp1r14b	lapclef1_tumor	31.6307	4.12583	5.51818e+06	0.553698	1.93013e-09	1.22288e-08	100	100
Eif1ax	lapclef1_tumor	23.9494	4.12468	5.61105e+06	0.563016	1.59094e-12	1.33667e-11	100	100
Ndufa8	lapclef1_tumor	31.9124	4.11858	5629083	0.564826	4.35679e-13	3.82685e-12	100	100
Lonp1	lapclef1_tumor	11.9328	4.11719	5913976	0.593412	2.59335e-29	5.63076e-28	100	100
Pdlim1	lapclef1_tumor	23.5707	4.11144	5611204	0.563032	1.45088e-12	1.22485e-11	100	100
Srm	lapclef1_tumor	13.0622	4.10404	5857702	0.587766	1.0443e-25	1.94225e-24	100	100
Thop1	lapclef1_tumor	9.7272	4.09961	5.96655e+06	0.598687	7.07941e-36	1.96273e-34	100	100
Trmt112	lapclef1_tumor	23.9573	4.09481	5.62741e+06	0.564658	4.15269e-13	3.65588e-12	100	100
Hsph1	lapclef1_tumor	9.09405	4.08653	5.98286e+06	0.600324	1.19807e-38	3.62309e-37	100	100
Ptrh2	lapclef1_tumor	14.9046	4.08149	5803954	0.582372	1.19297e-21	1.80807e-20	100	100
Pdcd11	lapclef1_tumor	10.5122	4.07256	5.96203e+06	0.598234	4.27843e-34	1.10678e-32	100	100
Zfp106	lapclef1_tumor	17.0425	4.06242	5764917	0.578455	2.9091e-19	3.83985e-18	100	100
Ppid	lapclef1_tumor	12.2	4.05907	5917112	0.593727	2.3207e-29	5.04447e-28	100	100
Pon2	lapclef1_tumor	25.785	4.05367	5666756	0.568606	1.5587e-14	1.54305e-13	100	100
Dgkz	lapclef1_tumor	10.4185	4.04982	5.93628e+06	0.59565	1.41993e-32	3.44707e-31	100	100
Cluh	lapclef1_tumor	11.4902	4.04718	5911444	0.593158	8.28052e-30	1.84134e-28	100	100
Fam136a	lapclef1_tumor	14.7509	4.04542	5.79994e+06	0.58197	1.40725e-21	2.12284e-20	100	100
Fam32a	lapclef1_tumor	15.831	4.03982	5802807	0.582257	2.77135e-21	4.10687e-20	100	100
Eif4b	lapclef1_tumor	20.5076	4.03828	5.67919e+06	0.569853	3.35777e-15	3.47167e-14	100	100
Cdv3	lapclef1_tumor	25.085	4.03579	5.58812e+06	0.560715	9.7065e-12	7.57546e-11	100	100
Ssbp3	lapclef1_tumor	13.2148	4.03132	5896973	0.591706	2.23767e-27	4.55166e-26	100	100
Mtdh	lapclef1_tumor	25.462	4.02619	5621359	0.564051	7.23953e-13	6.25376e-12	100	100
Hnrnpf	lapclef1_tumor	42.7817	4.02533	5542456	0.556134	3.59691e-10	2.44054e-09	100	100
Arid5b	lapclef1_tumor	13.5366	4.0191	5.84092e+06	0.586082	1.4465e-24	2.54891e-23	100	100
Pak1ip1	lapclef1_tumor	15.0403	4.01156	5786077	0.580579	1.01768e-20	1.46213e-19	100	100
Nudt19	lapclef1_tumor	12.7136	4.01145	5866485	0.588647	4.23015e-26	8.0377e-25	100	100
Eif3h	lapclef1_tumor	41.0011	4.00225	5.64343e+06	0.566265	1.33803e-13	1.23007e-12	100	100
Rps27rt	lapclef1_tumor	31.3913	4.00182	5.59349e+06	0.561254	7.65986e-12	6.06139e-11	100	100
1500011K16Rik	lapclef1_tumor	14.1975	3.99865	5811377	0.583117	2.59415e-22	4.07888e-21	100	100
Hspa4	lapclef1_tumor	21.5249	3.99812	5.66286e+06	0.568215	1.61963e-14	1.59845e-13	100	100
Eif3m	lapclef1_tumor	24.902	3.99608	5607434	0.562653	2.23829e-12	1.84683e-11	100	100
Cuta	lapclef1_tumor	23.2031	3.99329	5611912	0.563103	1.43306e-12	1.21086e-11	100	100
Lsm7	lapclef1_tumor	14.6304	3.97457	5792772	0.58125	3.22649e-21	4.76308e-20	100	100
Lrrc59	lapclef1_tumor	18.5023	3.97294	5701729	0.572115	2.25822e-16	2.53266e-15	100	100
Polr2k	lapclef1_tumor	19.2556	3.97269	5691998	0.571139	8.57612e-16	9.24288e-15	100	100
1190007I07Rik	lapclef1_tumor	13.4586	3.96898	5849413	0.586934	1.45145e-24	2.55444e-23	100	100
Mtch2	lapclef1_tumor	27.2395	3.96705	5.56859e+06	0.558756	4.93882e-11	3.64406e-10	100	100
Mtx2	lapclef1_tumor	15.7789	3.96481	5762520	0.578215	2.08839e-19	2.78317e-18	100	100
Ndufb4	lapclef1_tumor	36.5585	3.95819	5.61365e+06	0.563277	1.55926e-12	1.31176e-11	100	100
Morc4	lapclef1_tumor	7.06988	3.95474	5.95879e+06	0.597909	9.46597e-45	3.45785e-43	100	100
Smap1	lapclef1_tumor	18.9793	3.94983	5682904	0.570226	1.77054e-15	1.86553e-14	100	100
Rrm1	lapclef1_tumor	11.4025	3.94943	5.8765e+06	0.589652	2.85208e-28	5.96468e-27	100	100
Fuom	lapclef1_tumor	9.5365	3.94575	5.9384e+06	0.595863	2.21682e-34	5.81245e-33	100	100
Gfer	lapclef1_tumor	12.966	3.94469	5837599	0.585748	2.35665e-24	4.12125e-23	100	100
Emc6	lapclef1_tumor	23.8117	3.93882	5.58126e+06	0.560027	1.67252e-11	1.28406e-10	100	100
Vdac1	lapclef1_tumor	27.3732	3.9323	5554172	0.557309	1.43183e-10	1.01018e-09	100	100
Cdc37	lapclef1_tumor	24.8876	3.92654	5614347	0.563347	1.29616e-12	1.09855e-11	100	100
Aimp2	lapclef1_tumor	12.9729	3.92161	5827557	0.584741	9.17045e-24	1.54904e-22	100	100
Clpp	lapclef1_tumor	17.3092	3.91799	5728336	0.574785	1.35978e-17	1.62602e-16	100	100
Ccdc86	lapclef1_tumor	10.9466	3.91516	5.89334e+06	0.591341	2.73153e-29	5.92414e-28	100	100
Park7	lapclef1_tumor	42.6891	3.91469	5.46595e+06	0.548457	6.19696e-08	3.35059e-07	100	100
Lcmt1	lapclef1_tumor	11.8881	3.91239	5877281	0.58973	9.36006e-28	1.93241e-26	100	100
1700021F05Rik	lapclef1_tumor	10.9405	3.91237	5894975	0.591506	2.17175e-29	4.74202e-28	100	100
Prdx6	lapclef1_tumor	33.5308	3.91172	5.61711e+06	0.563624	1.16796e-12	9.93819e-12	100	100
Lockd	lapclef1_tumor	8.68463	3.90906	5.92174e+06	0.594191	4.83124e-36	1.34912e-34	100	100
Cox7a2l	lapclef1_tumor	43.6859	3.90877	5702566	0.572199	7.31326e-16	7.9216e-15	100	100
Pop5	lapclef1_tumor	13.8721	3.89904	5811848	0.583165	1.79619e-22	2.84505e-21	100	100
Ccdc58	lapclef1_tumor	14.8993	3.89721	5.76211e+06	0.578174	1.3542e-19	1.82741e-18	100	100
U2af1	lapclef1_tumor	28.7402	3.89048	5.52311e+06	0.554193	1.35176e-09	8.69553e-09	100	100
Slbp	lapclef1_tumor	13.4033	3.89019	5809093	0.582888	6.70368e-23	1.08676e-21	100	100
Higd2a	lapclef1_tumor	34.4881	3.88809	5.64969e+06	0.566893	7.81166e-14	7.33135e-13	100	100
Eif2b1	lapclef1_tumor	12.7005	3.88717	5.83242e+06	0.585229	2.78748e-24	4.85272e-23	100	100
Sf3b2	lapclef1_tumor	26.6499	3.87883	5.56612e+06	0.558508	5.87733e-11	4.31183e-10	100	100
Dnajc2	lapclef1_tumor	19.13	3.87861	5.67478e+06	0.569411	3.52086e-15	3.63058e-14	100	100
Mcm5	lapclef1_tumor	10.219	3.87786	5887240	0.590729	3.59233e-30	8.0625e-29	100	100
Ccl25	lapclef1_tumor	11.9353	3.87265	5868875	0.588887	1.47228e-27	3.00743e-26	100	100
Aamdc	lapclef1_tumor	10.5556	3.86777	5.88986e+06	0.590992	9.69185e-30	2.14777e-28	100	100
Erh	lapclef1_tumor	54.1026	3.86299	5.45595e+06	0.547454	1.15236e-07	6.0594e-07	100	100
Etf1	lapclef1_tumor	18.0399	3.86266	5687046	0.570642	9.10222e-16	9.77717e-15	100	100
Psma6	lapclef1_tumor	28.3425	3.8586	5.55038e+06	0.556929	1.93605e-10	1.35062e-09	100	100
Bri3bp	lapclef1_tumor	11.9023	3.85816	5876987	0.589701	2.91833e-27	5.89277e-26	100	100
Mrps7	lapclef1_tumor	17.0585	3.85161	5720260	0.573975	2.95876e-17	3.47147e-16	100	100
Stip1	lapclef1_tumor	14.6688	3.85055	5.74899e+06	0.576858	3.55148e-19	4.66228e-18	100	100
Mthfd1	lapclef1_tumor	9.20651	3.84896	5.93267e+06	0.595288	1.99705e-34	5.25046e-33	100	100
Etfb	lapclef1_tumor	26.7709	3.84483	5.53168e+06	0.555052	7.32551e-10	4.83299e-09	100	100
Cd63	lapclef1_tumor	41.4101	3.84355	5.53292e+06	0.555177	7.0988e-10	4.68982e-09	100	100
Txndc17	lapclef1_tumor	29.5938	3.8428	5574126	0.559311	3.35329e-11	2.50209e-10	100	100
Ebna1bp2	lapclef1_tumor	19.4173	3.84019	5.66312e+06	0.568241	1.103e-14	1.10152e-13	100	100
Eif2a	lapclef1_tumor	12.7279	3.84002	5.82696e+06	0.584681	7.49775e-24	1.27653e-22	100	100
Vcpkmt	lapclef1_tumor	7.55925	3.83147	5.97042e+06	0.599076	9.82564e-42	3.3021e-40	100	100
2700029M09Rik	lapclef1_tumor	11.6984	3.83075	5851455	0.587139	5.83717e-26	1.10262e-24	100	100
Alyref	lapclef1_tumor	23.0574	3.82562	5.55244e+06	0.557135	1.32391e-10	9.40217e-10	100	100
Sltm	lapclef1_tumor	17.5323	3.82525	5.68208e+06	0.570143	1.23721e-15	1.31869e-14	100	100
Polr2l	lapclef1_tumor	12.5892	3.82097	5.82284e+06	0.584268	1.05878e-23	1.78377e-22	100	100
Eif4a3	lapclef1_tumor	15.8418	3.82097	5737479	0.575702	2.88063e-18	3.61932e-17	100	100
Ola1	lapclef1_tumor	17.3696	3.81943	5686296	0.570567	8.64004e-16	9.30658e-15	100	100
Sms	lapclef1_tumor	11.3151	3.81872	5.85567e+06	0.587561	1.27766e-26	2.48636e-25	100	100
Ydjc	lapclef1_tumor	9.06403	3.81598	5.91281e+06	0.593295	1.86937e-33	4.6975e-32	100	100
Cfdp1	lapclef1_tumor	18.0456	3.79966	5.70276e+06	0.572219	2.46223e-16	2.7487e-15	100	100
Eif2s1	lapclef1_tumor	20.2134	3.79834	5.61717e+06	0.563631	6.8531e-13	5.93321e-12	100	100
Cbx1	lapclef1_tumor	22.765	3.79652	5.55899e+06	0.557792	8.46525e-11	6.11067e-10	100	100
Agmat	lapclef1_tumor	7.10303	3.79649	5.90151e+06	0.592161	2.53216e-39	7.81653e-38	100	100
Cltb	lapclef1_tumor	18.225	3.79534	5668081	0.568739	5.06174e-15	5.19453e-14	100	100
Mrps18c	lapclef1_tumor	22.8273	3.7924	5563756	0.558271	6.22939e-11	4.55283e-10	100	100
Uqcrfs1	lapclef1_tumor	35.7311	3.78917	5640187	0.56594	1.74672e-13	1.5914e-12	100	100
D8Ertd738e	lapclef1_tumor	35.568	3.78895	5.61443e+06	0.563355	1.4594e-12	1.23043e-11	100	100
Cdx2	lapclef1_tumor	14.6066	3.78585	5781406	0.58011	5.64144e-21	8.19048e-20	100	100
Lmna	lapclef1_tumor	21.1752	3.77875	5564818	0.558377	3.66132e-11	2.72016e-10	100	100
Eif3j2	lapclef1_tumor	5.1813	3.7743	5.97791e+06	0.599827	1.87537e-58	9.71574e-57	100	100
Hnrnpm	lapclef1_tumor	25.6665	3.77349	5.53589e+06	0.555475	5.26418e-10	3.52068e-09	100	100
Snx2	lapclef1_tumor	11.4886	3.7669	5798055	0.581781	1.36469e-23	2.28719e-22	100	100
Noc2l	lapclef1_tumor	11.8225	3.76065	5.83199e+06	0.585186	8.30934e-25	1.48538e-23	100	100
Cs	lapclef1_tumor	18.1098	3.75167	5642643	0.566186	5.11785e-14	4.867e-13	100	100
Tmpo	lapclef1_tumor	17.8082	3.74983	5685791	0.570516	7.67508e-16	8.29957e-15	100	100
Dapk2	lapclef1_tumor	6.83754	3.74732	5.97073e+06	0.599107	7.61096e-46	2.85581e-44	100	100
Dus1l	lapclef1_tumor	11.0355	3.7341	5.84694e+06	0.586686	3.30248e-26	6.33106e-25	100	100
Mapk3	lapclef1_tumor	23.4072	3.73183	5554978	0.55739	1.19577e-10	8.52345e-10	100	100
Eny2	lapclef1_tumor	27.818	3.731	5524264	0.554308	1.23254e-09	7.96572e-09	100	100
Hspa8	lapclef1_tumor	81.9494	3.73035	5.50482e+06	0.552357	4.95715e-09	3.01802e-08	100	100
Txnl4a	lapclef1_tumor	17.6848	3.72585	5673064	0.569239	3.2475e-15	3.36125e-14	100	100
Thap4	lapclef1_tumor	10.6685	3.72569	5873822	0.589383	2.07587e-28	4.35549e-27	100	100
Srp54b	lapclef1_tumor	16.5903	3.71987	5.6814e+06	0.570075	1.03376e-15	1.1055e-14	100	100
Elof1	lapclef1_tumor	20.1947	3.7182	5.58668e+06	0.560571	7.84672e-12	6.1991e-11	100	100
Tmem14c	lapclef1_tumor	31.4233	3.71531	5506121	0.552488	4.45614e-09	2.72847e-08	100	100
Phb	lapclef1_tumor	18.5503	3.70421	5640903	0.566012	6.78924e-14	6.39665e-13	100	100
Ndufc2	lapclef1_tumor	41.5176	3.70369	5619916	0.563906	9.41273e-13	8.06257e-12	100	100
Ube2c	lapclef1_tumor	14.1047	3.69841	5.74634e+06	0.576591	5.14716e-21	7.49539e-20	100	100
Tceb2	lapclef1_tumor	56.847	3.69834	5.64714e+06	0.566637	9.78238e-14	9.13434e-13	100	100
Gps1	lapclef1_tumor	13.8039	3.69247	5.75142e+06	0.577101	1.63125e-19	2.18601e-18	100	100
mt-Nd4l	lapclef1_tumor	16.8304	3.6887	5.74949e+06	0.576907	1.15148e-18	1.47456e-17	100	100
Dsp	lapclef1_tumor	20.6051	3.68383	5.62397e+06	0.564313	3.95371e-13	3.48865e-12	100	100
Fundc2	lapclef1_tumor	20.4978	3.67718	5.59912e+06	0.561819	3.19594e-12	2.60694e-11	100	100
Tfrc	lapclef1_tumor	10.4949	3.67616	5823970	0.584381	2.2229e-26	4.29124e-25	100	100
Prap1	lapclef1_tumor	30.2993	3.67329	5544957	0.556385	2.62903e-10	1.81246e-09	100	100
Wdr12	lapclef1_tumor	8.98729	3.67291	5.8901e+06	0.591016	4.64335e-32	1.10775e-30	100	100
Polr1c	lapclef1_tumor	13.338	3.66804	5.78751e+06	0.580723	2.02102e-21	3.02745e-20	100	100
Exosc7	lapclef1_tumor	15.0768	3.66793	5.71914e+06	0.573862	1.1499e-17	1.38274e-16	100	100
Uchl5	lapclef1_tumor	11.5245	3.66552	5.80421e+06	0.582398	1.61658e-23	2.70232e-22	100	100
Prrc2c	lapclef1_tumor	26.8296	3.65764	5507626	0.552639	3.83009e-09	2.36161e-08	100	100
mt-Co2	lapclef1_tumor	135.792	3.65523	5.92322e+06	0.59434	5.74845e-26	1.08692e-24	100	100
Gm8186	lapclef1_tumor	11.6811	3.64782	5819888	0.583971	3.76635e-24	6.50411e-23	100	100
Syncrip	lapclef1_tumor	17.9685	3.64547	5.62899e+06	0.564816	1.62891e-13	1.48827e-12	100	100
Bcl7c	lapclef1_tumor	14.7273	3.63974	5697460	0.571687	8.2306e-17	9.46152e-16	100	100
Nudcd2	lapclef1_tumor	15.7812	3.63558	5.72045e+06	0.573994	1.40051e-17	1.67368e-16	100	100
Anp32e	lapclef1_tumor	16.8785	3.63025	5670849	0.569017	2.58874e-15	2.70404e-14	100	100
Tmco1	lapclef1_tumor	17.6309	3.62565	5666812	0.568612	5.56508e-15	5.69898e-14	100	100
Me2	lapclef1_tumor	11.7935	3.62557	5.80247e+06	0.582224	2.87273e-23	4.74873e-22	100	100
Rfc1	lapclef1_tumor	13.9349	3.62535	5731217	0.575074	1.15433e-18	1.47723e-17	100	100
Pbk	lapclef1_tumor	9.4478	3.62503	5.83171e+06	0.585157	1.37913e-28	2.91578e-27	100	100
Nlrp6	lapclef1_tumor	6.93509	3.62013	5.86334e+06	0.588331	1.27564e-37	3.71242e-36	100	100
Tst	lapclef1_tumor	19.1286	3.61355	5666965	0.568627	5.83557e-15	5.96964e-14	100	100
Mrpl27	lapclef1_tumor	18.4398	3.61012	5.62388e+06	0.564304	3.16763e-13	2.81431e-12	100	100
Imp4	lapclef1_tumor	13.4547	3.60782	5.76292e+06	0.578255	3.47494e-20	4.84136e-19	100	100
Psmb5	lapclef1_tumor	37.2129	3.60506	5.50911e+06	0.552788	3.6944e-09	2.28376e-08	100	100
Myo1a	lapclef1_tumor	12.0034	3.60498	5.81351e+06	0.583331	5.76904e-24	9.86556e-23	100	100
Rrp15	lapclef1_tumor	11.5582	3.60483	5800761	0.582052	3.05185e-23	5.03621e-22	100	100
Ddx39b	lapclef1_tumor	24.9894	3.60353	5523779	0.55426	1.21179e-09	7.8369e-09	100	100
2310039H08Rik	lapclef1_tumor	18.1967	3.60189	5618814	0.563795	4.17131e-13	3.6706e-12	100	100
Prelid1	lapclef1_tumor	37.1486	3.59532	5.48595e+06	0.550464	1.72251e-08	9.8537e-08	100	100
Anapc15	lapclef1_tumor	10.2814	3.59504	5.82506e+06	0.584491	6.98755e-26	1.3135e-24	100	100
Aqp11	lapclef1_tumor	8.20044	3.59502	5.90334e+06	0.592345	2.93532e-35	7.98902e-34	100	100
Dnph1	lapclef1_tumor	8.16774	3.59405	5.88733e+06	0.590738	1.22025e-33	3.09045e-32	100	100
Ceacam1	lapclef1_tumor	8.74654	3.59181	5.79683e+06	0.581657	6.4137e-29	1.37404e-27	100	100
Emc8	lapclef1_tumor	15.3774	3.5897	5695077	0.571448	1.5444e-16	1.75553e-15	100	100
Exosc8	lapclef1_tumor	10.483	3.58867	5.81158e+06	0.583137	4.74248e-25	8.54885e-24	100	100
Tsc22d4	lapclef1_tumor	10.7387	3.58782	5838128	0.585801	3.76403e-26	7.17318e-25	100	100
Gm15308	lapclef1_tumor	9.01421	3.57978	5.89037e+06	0.591044	8.88668e-33	2.17651e-31	100	100
Got2	lapclef1_tumor	14.2644	3.57932	5764262	0.57839	6.10124e-20	8.40944e-19	100	100
Snrpa	lapclef1_tumor	17.5709	3.5764	5641267	0.566048	5.36799e-14	5.08984e-13	100	100
Smim11	lapclef1_tumor	16.7398	3.57578	5.6515e+06	0.567075	1.78749e-14	1.75784e-13	100	100
Fcf1	lapclef1_tumor	15.6353	3.57328	5687576	0.570695	4.00831e-16	4.39345e-15	100	100
Hsbp1l1	lapclef1_tumor	6.40835	3.57203	5.8866e+06	0.590666	8.46692e-41	2.76376e-39	100	100
Vps36	lapclef1_tumor	16.151	3.57146	5.67948e+06	0.569883	9.38234e-16	1.00557e-14	100	100
Ppp1cc	lapclef1_tumor	20.6345	3.57016	5.60924e+06	0.562835	1.42205e-12	1.20209e-11	100	100
Rps19bp1	lapclef1_tumor	15.394	3.57007	5692135	0.571152	2.11867e-16	2.38307e-15	100	100
Pabpc4	lapclef1_tumor	11.949	3.56588	5.78556e+06	0.580527	3.3855e-22	5.28018e-21	100	100
Wdr83os	lapclef1_tumor	23.4254	3.56361	5523522	0.554234	1.19787e-09	7.75725e-09	100	100
Adsl	lapclef1_tumor	10.5905	3.55963	5840777	0.586067	2.24559e-26	4.33072e-25	100	100
Mrpl50	lapclef1_tumor	15.4538	3.55887	5.67257e+06	0.569189	1.36816e-15	1.45426e-14	100	100
Gpatch4	lapclef1_tumor	10.6968	3.55828	5.82059e+06	0.584042	3.53351e-25	6.41142e-24	100	100
Ppan	lapclef1_tumor	11.5694	3.55794	5.78971e+06	0.580943	9.68966e-23	1.55647e-21	100	100
Psmb7	lapclef1_tumor	31.151	3.55497	5517889	0.553668	1.9962e-09	1.2635e-08	100	100
Mrpl3	lapclef1_tumor	11.1307	3.55	5810203	0.582999	4.43823e-24	7.63028e-23	100	100
Dhx32	lapclef1_tumor	11.3013	3.54642	5.82054e+06	0.584036	1.56846e-24	2.75786e-23	100	100
Tmem160	lapclef1_tumor	24.3788	3.54626	5.50552e+06	0.552428	4.08965e-09	2.51523e-08	100	100
Srsf1	lapclef1_tumor	19.4547	3.54564	5604230	0.562332	1.73689e-12	1.45235e-11	100	100
2810428I15Rik	lapclef1_tumor	18.1967	3.54431	5629375	0.564855	1.79207e-13	1.63041e-12	100	100
Cdt1	lapclef1_tumor	7.94571	3.544	5.86054e+06	0.588051	6.90396e-33	1.69952e-31	100	100
Mrpl48	lapclef1_tumor	14.5544	3.54274	5.71422e+06	0.573368	1.45055e-17	1.73134e-16	100	100
Gm26917	lapclef1_tumor	15.0098	3.54092	5689413	0.570879	1.33564e-16	1.52181e-15	100	100
Nadk2	lapclef1_tumor	8.7527	3.53974	5.8087e+06	0.582848	1.68612e-28	3.5493e-27	100	100
Shfm1	lapclef1_tumor	52.1858	3.53146	5.58165e+06	0.560067	1.9485e-11	1.48767e-10	100	100
Trap1	lapclef1_tumor	10.6956	3.52968	5819337	0.583916	4.46503e-25	8.0713e-24	100	100
Hnrnpa2b1	lapclef1_tumor	49.1834	3.52774	5492443	0.551115	1.13034e-08	6.62499e-08	100	100
Tipin	lapclef1_tumor	9.88022	3.52594	5.82474e+06	0.584458	8.59316e-27	1.69789e-25	100	100
Wdr18	lapclef1_tumor	12.6564	3.51966	5737620	0.575716	2.16118e-19	2.87622e-18	100	100
Smn1	lapclef1_tumor	12.0621	3.51818	5760334	0.577996	8.85644e-21	1.27718e-19	100	100
Mogat2	lapclef1_tumor	13.5182	3.51066	5.72394e+06	0.574344	1.00588e-18	1.2924e-17	100	100
Uqcrb	lapclef1_tumor	54.0629	3.50618	5621582	0.564073	8.22297e-13	7.06539e-12	100	100
Ndufb3	lapclef1_tumor	29.0252	3.50297	5458799	0.547739	9.44609e-08	5.02025e-07	100	100
Gart	lapclef1_tumor	11.1694	3.49871	5820629	0.584046	1.03786e-24	1.84844e-23	100	100
Dnajc9	lapclef1_tumor	11.1164	3.49322	5.79582e+06	0.581557	1.3207e-23	2.21539e-22	100	100
Dnttip2	lapclef1_tumor	12.5042	3.4894	5.73741e+06	0.575696	1.62994e-19	2.18577e-18	100	100
Mrpl13	lapclef1_tumor	17.6349	3.48744	5611516	0.563063	6.95741e-13	6.02083e-12	100	100
Mrps6	lapclef1_tumor	11.6024	3.48647	5782754	0.580245	2.72494e-22	4.27756e-21	100	100
Sae1	lapclef1_tumor	14.0187	3.48573	5714226	0.573369	9.32613e-18	1.12989e-16	100	100
Rps26-ps1	lapclef1_tumor	11.3367	3.48197	5793496	0.581323	4.90104e-23	7.97875e-22	100	100
Hsd17b2	lapclef1_tumor	5.63098	3.47979	5.82362e+06	0.584346	7.84586e-42	2.65058e-40	100	100
Cox19	lapclef1_tumor	13.6207	3.47903	5.72477e+06	0.574427	2.5768e-18	3.25027e-17	100	100
Rcc2	lapclef1_tumor	17.7612	3.47832	5628414	0.564759	1.5762e-13	1.4408e-12	100	100
Tomm70a	lapclef1_tumor	17.8772	3.47797	5628001	0.564717	1.7121e-13	1.5606e-12	100	100
Thoc7	lapclef1_tumor	24.1295	3.47332	5.53718e+06	0.555604	4.56191e-10	3.06092e-09	100	100
Cd2ap	lapclef1_tumor	18.1546	3.46914	5.6166e+06	0.563573	5.02547e-13	4.39024e-12	100	100
Ybx1	lapclef1_tumor	64.6819	3.46524	5483664	0.550234	2.00579e-08	1.13765e-07	100	100
Eif2s3x	lapclef1_tumor	15.2508	3.45958	5.67727e+06	0.56966	8.36398e-16	9.01928e-15	100	100
Pdcd4	lapclef1_tumor	13.9303	3.45213	5.69739e+06	0.57168	1.76137e-17	2.08686e-16	100	100
Psmb3	lapclef1_tumor	39.1353	3.45157	5501944	0.552069	6.00003e-09	3.60973e-08	100	100
Myc	lapclef1_tumor	10.9048	3.44657	5783722	0.580342	2.7414e-23	4.53551e-22	100	100
Acadvl	lapclef1_tumor	11.1032	3.44503	5.80987e+06	0.582966	2.71488e-24	4.7306e-23	100	100
Zfos1	lapclef1_tumor	37.092	3.44212	5.47834e+06	0.5497	2.81337e-08	1.5699e-07	100	100
Pafah1b3	lapclef1_tumor	20.4566	3.44202	5518341	0.553714	1.4016e-09	9.00418e-09	100	100
Apobec3	lapclef1_tumor	8.61899	3.43823	5.78983e+06	0.580956	4.00983e-27	8.02132e-26	100	100
Sgf29	lapclef1_tumor	8.02438	3.43757	5.85973e+06	0.587969	6.07386e-32	1.44368e-30	100	100
Zranb2	lapclef1_tumor	15.1632	3.4337	5652307	0.567156	7.88337e-15	7.93841e-14	100	100
Pno1	lapclef1_tumor	10.7278	3.43257	5.78419e+06	0.580389	4.57125e-23	7.46702e-22	100	100
Nubp1	lapclef1_tumor	14.6761	3.43251	5675942	0.569528	7.04175e-16	7.63607e-15	100	100
Eif6	lapclef1_tumor	32.887	3.43084	5415467	0.543391	1.24139e-06	5.70071e-06	100	100
Eif4a1	lapclef1_tumor	60.6788	3.42417	5415038	0.543348	1.2835e-06	5.87467e-06	100	100
Hmbs	lapclef1_tumor	10.89	3.41489	5.77838e+06	0.579806	1.27054e-22	2.03413e-21	100	100
Hook1	lapclef1_tumor	15.8275	3.41486	5686650	0.570602	2.6777e-16	2.97378e-15	100	100
Bcas2	lapclef1_tumor	24.9532	3.41461	5.49515e+06	0.551387	8.6318e-09	5.12288e-08	100	100
Rrm2	lapclef1_tumor	7.74348	3.41262	5.80989e+06	0.582968	3.75498e-31	8.67958e-30	100	100
Sfxn1	lapclef1_tumor	16.4021	3.41185	5.63377e+06	0.565296	6.88424e-14	6.47984e-13	100	100
Hn1	lapclef1_tumor	37.8623	3.41037	5427114	0.54456	6.41474e-07	3.05844e-06	100	100
Farsb	lapclef1_tumor	13.9447	3.38768	5708567	0.572801	1.62108e-17	1.92655e-16	100	100
Psmg1	lapclef1_tumor	10.3173	3.38759	5790939	0.581067	7.39094e-24	1.25946e-22	100	100
Lap3	lapclef1_tumor	13.791	3.38747	5.71609e+06	0.573556	6.54636e-18	8.06258e-17	100	100
Raly	lapclef1_tumor	26.5731	3.38465	5414233	0.543268	1.28506e-06	5.88028e-06	100	100
Snrnp25	lapclef1_tumor	9.65451	3.38273	5807558	0.582734	1.25908e-25	2.33274e-24	100	100
Mrpl17	lapclef1_tumor	24.9122	3.37694	5.45693e+06	0.547551	9.82326e-08	5.20924e-07	100	100
Chchd3	lapclef1_tumor	19.1599	3.37674	5.60173e+06	0.562081	2.17538e-12	1.79723e-11	100	100
Ccna2	lapclef1_tumor	9.21727	3.37243	5.77773e+06	0.579741	1.41865e-25	2.62335e-24	100	100
AY036118	lapclef1_tumor	14.0934	3.36897	5.68065e+06	0.57	3.05832e-16	3.38095e-15	100	100
Noxo1	lapclef1_tumor	7.0333	3.3673	5.77113e+06	0.579079	1.42478e-30	3.22773e-29	100	100
Mrps31	lapclef1_tumor	8.78959	3.36438	5.83213e+06	0.585199	1.25497e-28	2.65619e-27	100	100
Tmem11	lapclef1_tumor	12.9953	3.36061	5716689	0.573616	3.17362e-18	3.97711e-17	100	100
Naa20	lapclef1_tumor	16.5207	3.35688	5615794	0.563492	3.40455e-13	3.01648e-12	100	100
Rbm8a	lapclef1_tumor	26.9469	3.35655	5391443	0.540981	4.50505e-06	1.92261e-05	100	100
Tuba4a	lapclef1_tumor	18.4165	3.35436	5.56862e+06	0.558759	1.96003e-11	1.49588e-10	100	100
Epb41l4aos	lapclef1_tumor	12.0132	3.35245	5.72539e+06	0.57449	3.46687e-19	4.5543e-18	100	100
Smim4	lapclef1_tumor	9.28353	3.35192	5.82141e+06	0.584124	6.53629e-27	1.29946e-25	100	100
Ybx3	lapclef1_tumor	21.2094	3.35041	5497843	0.551657	5.56924e-09	3.36523e-08	100	100
Nifk	lapclef1_tumor	10.8082	3.3496	5.75807e+06	0.577769	1.06361e-21	1.61581e-20	100	100
Abce1	lapclef1_tumor	11.3689	3.34541	5746227	0.57658	1.39443e-20	1.98716e-19	100	100
Pdhb	lapclef1_tumor	11.5111	3.34435	5.74992e+06	0.57695	1.20346e-20	1.72391e-19	100	100
Pgls	lapclef1_tumor	32.8391	3.34121	5.44878e+06	0.546734	1.77155e-07	9.13865e-07	100	100
Mpp6	lapclef1_tumor	11.9401	3.33952	5749676	0.576926	2.25347e-20	3.17391e-19	100	100
Ccdc107	lapclef1_tumor	13.2136	3.33559	5.70846e+06	0.572791	8.9806e-18	1.09077e-16	100	100
Timm10b	lapclef1_tumor	19.4323	3.33481	5548708	0.556761	1.4022e-10	9.90715e-10	100	100
Psmc3	lapclef1_tumor	23.2825	3.32776	5491367	0.551007	1.05325e-08	6.18632e-08	100	100
Acbd6	lapclef1_tumor	14.2926	3.32153	5668767	0.568808	1.104e-15	1.17997e-14	100	100
Tsn	lapclef1_tumor	22.6102	3.32093	5499031	0.551776	6.08928e-09	3.66115e-08	100	100
Fxn	lapclef1_tumor	9.77977	3.31674	5781929	0.580162	6.55317e-24	1.11867e-22	100	100
Anapc5	lapclef1_tumor	18.8208	3.3166	5577693	0.559669	1.35737e-11	1.04919e-10	100	100
Ftsj3	lapclef1_tumor	10.4898	3.30842	5.76389e+06	0.578352	3.07952e-22	4.81851e-21	100	100
Wbscr22	lapclef1_tumor	10.6347	3.30668	5.76232e+06	0.578195	6.11844e-22	9.42435e-21	100	100
Nop16	lapclef1_tumor	11.9873	3.30386	5.71759e+06	0.573706	7.7373e-19	9.97436e-18	100	100
Imp3	lapclef1_tumor	19.9834	3.3035	5.53551e+06	0.555437	3.87907e-10	2.6237e-09	100	100
Rpp21	lapclef1_tumor	19.0002	3.30349	5540327	0.55592	2.47177e-10	1.71077e-09	100	100
Snrnp70	lapclef1_tumor	18.5621	3.29722	5550608	0.556952	1.05524e-10	7.55239e-10	100	100
Uchl3	lapclef1_tumor	17.2276	3.29713	5.57997e+06	0.559898	7.87378e-12	6.21794e-11	100	100
Zmat2	lapclef1_tumor	17.8994	3.29642	5.56552e+06	0.558448	3.11181e-11	2.33072e-10	100	100
Dazap1	lapclef1_tumor	18.5481	3.29459	5.52441e+06	0.554322	7.32348e-10	4.83299e-09	100	100
Fam162a	lapclef1_tumor	23.418	3.29298	5.50145e+06	0.552019	5.24941e-09	3.17693e-08	100	100
Dnmt1	lapclef1_tumor	9.44864	3.29176	5.78497e+06	0.580467	5.31912e-25	9.57938e-24	100	100
Rbm28	lapclef1_tumor	10.4853	3.28983	5.7561e+06	0.577571	7.9045e-22	1.20844e-20	100	100
Mecr	lapclef1_tumor	9.95012	3.27776	5771144	0.57908	3.35786e-23	5.53345e-22	100	100
Tmem41a	lapclef1_tumor	9.05876	3.277	5.80208e+06	0.582184	3.65886e-26	6.99345e-25	100	100
Rpl7l1	lapclef1_tumor	15.0726	3.27573	5.63812e+06	0.565732	2.74903e-14	2.67618e-13	100	100
Esf1	lapclef1_tumor	14.8658	3.2739	5634965	0.565416	3.417e-14	3.30481e-13	100	100
Zfp36l2	lapclef1_tumor	12.0812	3.26644	5.71195e+06	0.573141	7.04554e-19	9.1069e-18	100	100
Cox20	lapclef1_tumor	19.9686	3.26559	5543496	0.556238	2.19942e-10	1.52719e-09	100	100
Smc6	lapclef1_tumor	13.7397	3.26426	5665065	0.568436	8.30639e-16	8.96219e-15	100	100
Timm17b	lapclef1_tumor	12.4213	3.26182	5700893	0.572031	9.38359e-18	1.13614e-16	100	100
Dnaja2	lapclef1_tumor	20.2597	3.26151	5.4821e+06	0.550077	1.61884e-08	9.28817e-08	100	100
Capn1	lapclef1_tumor	9.37841	3.2603	5.79611e+06	0.581585	2.16811e-25	3.96372e-24	100	100
Hopx	lapclef1_tumor	11.2047	3.25991	5.73995e+06	0.57595	1.5996e-20	2.27452e-19	100	100
Prdx3	lapclef1_tumor	17.3678	3.25231	5605725	0.562482	1.02103e-12	8.72254e-12	100	100
1700037H04Rik	lapclef1_tumor	9.32077	3.24871	5.79491e+06	0.581465	2.34027e-25	4.26635e-24	100	100
Rpe	lapclef1_tumor	7.71799	3.24334	5.81904e+06	0.583886	6.97489e-30	1.55638e-28	100	100
Pdcd5	lapclef1_tumor	26.4222	3.24	5.47854e+06	0.54972	2.63099e-08	1.47238e-07	100	100
Gm2000	lapclef1_tumor	13.5285	3.23791	5683159	0.570252	1.6987e-16	1.92313e-15	100	100
Babam1	lapclef1_tumor	12.1942	3.23689	5.69601e+06	0.571541	1.21351e-17	1.45381e-16	100	100
Glrx3	lapclef1_tumor	22.0515	3.23322	5.47368e+06	0.549232	3.14713e-08	1.74656e-07	100	100
Gltscr2	lapclef1_tumor	27.786	3.23255	5458624	0.547722	9.49451e-08	5.04044e-07	100	100
Tmem208	lapclef1_tumor	21.4892	3.22229	5498190	0.551692	6.13148e-09	3.68437e-08	100	100
Mrpl55	lapclef1_tumor	16.1749	3.22056	5594307	0.561336	1.9766e-12	1.6386e-11	100	100
Myo6	lapclef1_tumor	13.2335	3.21852	5.70589e+06	0.572532	1.07966e-17	1.3007e-16	100	100
Atic	lapclef1_tumor	13.2836	3.21592	5665792	0.568509	6.77614e-16	7.36044e-15	100	100
Tmprss2	lapclef1_tumor	14.389	3.2123	5655945	0.567521	2.94063e-15	3.05181e-14	100	100
Ppp4c	lapclef1_tumor	20.9196	3.21022	5458941	0.547754	7.59403e-08	4.07744e-07	100	100
Ndufa11	lapclef1_tumor	35.3703	3.20825	5505580	0.552433	4.68611e-09	2.86021e-08	100	100
Mrps9	lapclef1_tumor	11.0272	3.20803	5.75741e+06	0.577703	2.42444e-21	3.60939e-20	100	100
Usp50	lapclef1_tumor	11.165	3.20441	5725426	0.574493	1.29446e-19	1.74924e-18	100	100
Rpa2	lapclef1_tumor	8.29097	3.20274	5.7828e+06	0.58025	8.03665e-27	1.59119e-25	100	100
Mt4	lapclef1_tumor	6.54145	3.20064	5.86288e+06	0.588285	1.76264e-44	6.39046e-43	100	100
Elp5	lapclef1_tumor	10.1097	3.20053	5.7599e+06	0.577952	2.29895e-22	3.63245e-21	100	100
Zdhhc3	lapclef1_tumor	11.7194	3.19648	5720658	0.574014	4.89389e-19	6.36403e-18	100	100
Aamp	lapclef1_tumor	19.2065	3.19477	5520376	0.553918	1.10008e-09	7.14791e-09	100	100
Rnaseh2a	lapclef1_tumor	12.7085	3.1928	5703702	0.572313	8.33334e-18	1.01663e-16	100	100
Dnm1l	lapclef1_tumor	10.5101	3.19225	5.76352e+06	0.578315	3.95508e-22	6.14373e-21	100	100
Tmem256	lapclef1_tumor	28.3543	3.19174	5.39923e+06	0.541762	3.01677e-06	1.31624e-05	100	100
Psmb4	lapclef1_tumor	33.8117	3.19016	5413312	0.543175	1.40794e-06	6.41221e-06	100	100
Mrpl24	lapclef1_tumor	19.2426	3.18987	5.5407e+06	0.555957	2.53111e-10	1.74933e-09	100	100
Supt16	lapclef1_tumor	15.199	3.18891	5.63667e+06	0.565587	2.66688e-14	2.59883e-13	100	100
Trappc5	lapclef1_tumor	12.0352	3.18885	5693280	0.571267	1.18418e-17	1.42043e-16	100	100
Ptges2	lapclef1_tumor	7.63847	3.18779	5.81035e+06	0.583014	1.45123e-29	3.19402e-28	100	100
Aup1	lapclef1_tumor	15.0536	3.1806	5.61372e+06	0.563284	2.51558e-13	2.25365e-12	100	100
Tk1	lapclef1_tumor	8.57831	3.1805	5.74213e+06	0.576169	1.73577e-24	3.04927e-23	100	100
Nipal1	lapclef1_tumor	7.65603	3.17886	5.81036e+06	0.583015	2.83064e-30	6.38266e-29	100	100
Cdc123	lapclef1_tumor	13.8829	3.17656	5677119	0.569646	3.8953e-16	4.27201e-15	100	100
Cryl1	lapclef1_tumor	7.84151	3.17642	5.80875e+06	0.582853	3.06584e-29	6.6343e-28	100	100
Get4	lapclef1_tumor	12.0795	3.17599	5701796	0.572122	6.15151e-18	7.59079e-17	100	100
Pibf1	lapclef1_tumor	6.53519	3.17596	5.7219e+06	0.574139	1.18172e-28	2.5039e-27	100	100
Aifm1	lapclef1_tumor	11.0481	3.17472	5758704	0.577832	2.16968e-21	3.23563e-20	100	100
Suclg2	lapclef1_tumor	13.9562	3.16806	5658662	0.567794	2.30594e-15	2.41648e-14	100	100
Oxa1l	lapclef1_tumor	12.0133	3.16731	5.69672e+06	0.571612	8.03421e-18	9.81372e-17	100	100
Clic6	lapclef1_tumor	9.46457	3.16233	5.84095e+06	0.586084	4.67505e-30	1.04804e-28	100	100
Naa15	lapclef1_tumor	12.3761	3.1619	5695703	0.57151	1.46751e-17	1.75051e-16	100	100
Rbfa	lapclef1_tumor	10.2681	3.15988	5.75389e+06	0.577349	8.25476e-22	1.26099e-20	100	100
Mrpl49	lapclef1_tumor	11.8106	3.15918	5.68353e+06	0.570289	2.53115e-17	2.9788e-16	100	100
Cenpf	lapclef1_tumor	9.69409	3.159	5.7166e+06	0.573607	7.85106e-23	1.26639e-21	100	100
Tcof1	lapclef1_tumor	10.4125	3.15345	5731863	0.575139	9.54335e-21	1.37214e-19	100	100
Stub1	lapclef1_tumor	23.4466	3.15144	5.44664e+06	0.546519	1.80222e-07	9.29191e-07	100	100
Mat2a	lapclef1_tumor	29.9202	3.14518	5.36206e+06	0.538032	2.05961e-05	7.81002e-05	100	100
Stard7	lapclef1_tumor	8.21066	3.14375	5.79385e+06	0.581358	2.88592e-27	5.83342e-26	100	100
Tmem33	lapclef1_tumor	14.6942	3.14317	5617227	0.563636	1.48841e-13	1.36377e-12	100	100
Psmd6	lapclef1_tumor	15.23	3.14263	5597729	0.56168	9.7579e-13	8.34713e-12	100	100
Mrpl47	lapclef1_tumor	8.1237	3.14085	5.78273e+06	0.580243	1.17365e-26	2.29087e-25	100	100
Mcm3	lapclef1_tumor	10.369	3.1404	5.73009e+06	0.574961	4.96713e-21	7.24413e-20	100	100
Cyb5b	lapclef1_tumor	19.2588	3.13807	5490027	0.550873	8.77022e-09	5.20183e-08	100	100
Ube2l3	lapclef1_tumor	30.611	3.13561	5.38254e+06	0.540087	7.45224e-06	3.02854e-05	100	100
Pmpca	lapclef1_tumor	9.47722	3.13471	5.75473e+06	0.577434	9.57451e-23	1.54053e-21	100	100
Rfc4	lapclef1_tumor	7.51616	3.12672	5.76988e+06	0.578953	1.72838e-27	3.51941e-26	100	100
Rrp1	lapclef1_tumor	21.2302	3.12579	5.47153e+06	0.549017	3.47675e-08	1.92121e-07	100	100
Mrps23	lapclef1_tumor	12.0256	3.11939	5696966	0.571637	8.91496e-18	1.08348e-16	100	100
Mrpl22	lapclef1_tumor	13.7003	3.11868	5639573	0.565878	1.28719e-14	1.28016e-13	100	100
Gcsh	lapclef1_tumor	14.085	3.1175	5616320	0.563545	1.10172e-13	1.02207e-12	100	100
Mrpl33	lapclef1_tumor	34.2772	3.11647	5329136	0.534729	0.000104392	0.000358499	100	100
Psmd12	lapclef1_tumor	16.0449	3.11233	5.57803e+06	0.559703	6.7827e-12	5.39157e-11	100	100
l7Rn6	lapclef1_tumor	11.7821	3.11076	5.69117e+06	0.571055	1.21469e-17	1.45432e-16	100	100
Cse1l	lapclef1_tumor	8.62384	3.10219	5.7706e+06	0.579025	6.34156e-25	1.14101e-23	100	100
Larp7	lapclef1_tumor	10.0786	3.10117	5720532	0.574002	2.32089e-20	3.26411e-19	100	100
Prpf40a	lapclef1_tumor	23.6301	3.09558	5419182	0.543764	9.18536e-07	4.29569e-06	100	100
Lamtor4	lapclef1_tumor	20.9276	3.09097	5.50558e+06	0.552433	3.61485e-09	2.23889e-08	100	100
Chchd4	lapclef1_tumor	11.4361	3.08835	5.67616e+06	0.56955	2.24479e-17	2.64663e-16	100	100
Ehf	lapclef1_tumor	17.8431	3.08582	5568054	0.558702	2.35644e-11	1.78572e-10	100	100
Naa30	lapclef1_tumor	7.27828	3.08473	5.78425e+06	0.580395	3.68052e-29	7.95552e-28	100	100
Ywhae	lapclef1_tumor	43.4335	3.08362	5.45729e+06	0.547588	1.06101e-07	5.60037e-07	100	100
Cops3	lapclef1_tumor	10.2764	3.07874	5735815	0.575535	6.1581e-21	8.92717e-20	100	100
Ube2m	lapclef1_tumor	20.7976	3.07816	5.47836e+06	0.549702	2.05101e-08	1.1616e-07	100	100
Glod5	lapclef1_tumor	12.9884	3.07758	5.65585e+06	0.567512	7.86584e-16	8.50109e-15	100	100
Snrpb2	lapclef1_tumor	16.6207	3.07551	5560517	0.557946	3.35356e-11	2.50209e-10	100	100
BC003965	lapclef1_tumor	14.5024	3.07226	5.63064e+06	0.564982	4.47359e-14	4.28808e-13	100	100
Atad2	lapclef1_tumor	7.2445	3.07154	5.74652e+06	0.576609	2.30483e-27	4.68333e-26	100	100
Papola	lapclef1_tumor	18.6206	3.06302	5476132	0.549479	2.08101e-08	1.17824e-07	100	100
Ak6	lapclef1_tumor	11.3362	3.06107	5679853	0.56992	1.92488e-17	2.27641e-16	100	100
Cenpm	lapclef1_tumor	8.37387	3.06107	5.75018e+06	0.576977	2.40308e-24	4.19866e-23	100	100
Cnbp	lapclef1_tumor	37.2529	3.05504	5361714	0.537998	2.18524e-05	8.2524e-05	100	100
Cmc2	lapclef1_tumor	8.98473	3.05244	5.74802e+06	0.57676	2.34635e-23	3.89526e-22	100	100
Pnkd	lapclef1_tumor	14.5715	3.05065	5.60859e+06	0.56277	3.06957e-13	2.7297e-12	100	100
Fam213a	lapclef1_tumor	18.5038	3.05059	5665540	0.568484	1.69822e-15	1.79227e-14	100	100
Ahcyl1	lapclef1_tumor	15.3973	3.05045	5.58205e+06	0.560106	3.99408e-12	3.22665e-11	100	100
Mrps22	lapclef1_tumor	8.12991	3.04974	5.76626e+06	0.57859	1.62898e-25	3.00367e-24	100	100
Amot	lapclef1_tumor	8.2814	3.04342	5.70161e+06	0.572103	1.48604e-22	2.37324e-21	100	100
Ggact	lapclef1_tumor	8.60256	3.03326	5.74753e+06	0.576711	8.41559e-24	1.42777e-22	100	100
Tma7	lapclef1_tumor	50.4079	3.03274	5385879	0.540423	6.31753e-06	2.64128e-05	100	100
Pus1	lapclef1_tumor	10.5811	3.03188	5709406	0.572885	2.60796e-19	3.45493e-18	100	100
Serhl	lapclef1_tumor	7.40163	3.03083	5.77729e+06	0.579697	3.82186e-28	7.94125e-27	100	100
2310040G24Rik	lapclef1_tumor	7.87389	3.02963	5.76934e+06	0.578899	6.45418e-27	1.28446e-25	100	100
Hspa14	lapclef1_tumor	8.79617	3.02843	5.738e+06	0.575755	7.11452e-23	1.15143e-21	100	100
Mcm2	lapclef1_tumor	9.28621	3.02625	5.7351e+06	0.575464	3.14154e-22	4.9076e-21	100	100
Slc1a3	lapclef1_tumor	5.49032	3.02297	5.68962e+06	0.5709	9.37255e-32	2.21683e-30	100	100
Mcee	lapclef1_tumor	15.4651	3.02167	5.62576e+06	0.564492	9.84146e-14	9.18283e-13	100	100
Snx3	lapclef1_tumor	21.5925	3.01718	5.44651e+06	0.546506	1.68561e-07	8.71395e-07	100	100
Mmd	lapclef1_tumor	5.68765	3.01697	5.80043e+06	0.582019	1.51267e-36	4.27978e-35	100	100
Idi1	lapclef1_tumor	14.426	3.01418	5.60854e+06	0.562765	1.83303e-13	1.66455e-12	100	100
4930461G14Rik	lapclef1_tumor	6.08835	3.01215	5.74662e+06	0.57662	8.68862e-31	1.98228e-29	100	100
Mrpl45	lapclef1_tumor	11.2983	3.00734	5667576	0.568688	7.76461e-17	8.95246e-16	100	100
Prkar2a	lapclef1_tumor	11.2902	2.99959	5.68142e+06	0.570078	1.43138e-17	1.70951e-16	100	100
Cdk1	lapclef1_tumor	10.2961	2.99334	5.71494e+06	0.573441	3.15615e-21	4.6628e-20	100	100
U2surp	lapclef1_tumor	17.965	2.99312	5498886	0.551762	4.01328e-09	2.47061e-08	100	100
Kpnb1	lapclef1_tumor	14.7374	2.99309	5.58072e+06	0.559973	2.99374e-12	2.44613e-11	100	100
Strbp	lapclef1_tumor	13.9637	2.99279	5630733	0.564991	2.81759e-14	2.74017e-13	100	100
Parl	lapclef1_tumor	15.0443	2.99273	5583271	0.560229	3.33981e-12	2.71979e-11	100	100
Dis3	lapclef1_tumor	6.12312	2.99168	5.77395e+06	0.579361	8.46162e-32	2.00383e-30	100	100
Ccdc124	lapclef1_tumor	16.7684	2.98941	5.52351e+06	0.554232	5.38245e-10	3.59649e-09	100	100
Coa6	lapclef1_tumor	10.8486	2.98859	5.66554e+06	0.568483	4.51666e-17	5.261e-16	100	100
Cops6	lapclef1_tumor	18.3277	2.98736	5.48746e+06	0.550615	9.49285e-09	5.60978e-08	100	100
Pstk	lapclef1_tumor	7.82413	2.98467	5.76035e+06	0.577997	6.58373e-26	1.24242e-24	100	100
Pycrl	lapclef1_tumor	9.73907	2.98316	5717962	0.573744	1.27411e-20	1.81973e-19	100	100
Cops5	lapclef1_tumor	17.6765	2.9824	5.48703e+06	0.550572	8.857e-09	5.25008e-08	100	100
Thumpd3	lapclef1_tumor	9.86823	2.98121	5726892	0.57464	6.11891e-21	8.87702e-20	100	100
Pet100	lapclef1_tumor	16.2563	2.98011	5.54957e+06	0.556847	7.22011e-11	5.24516e-10	100	100
Dcun1d5	lapclef1_tumor	16.0118	2.97812	5538471	0.555734	1.46011e-10	1.029e-09	100	100
Hadhb	lapclef1_tumor	14.0507	2.97733	5.59685e+06	0.561591	5.29697e-13	4.62533e-12	100	100
Ppm1g	lapclef1_tumor	16.8259	2.97598	5.51205e+06	0.553083	1.2095e-09	7.82468e-09	100	100
Tex10	lapclef1_tumor	7.28894	2.97486	5.76268e+06	0.578231	1.64626e-27	3.35574e-26	100	100
Ltv1	lapclef1_tumor	10.0047	2.97174	5.73218e+06	0.575171	5.38493e-21	7.82393e-20	100	100
Psma4	lapclef1_tumor	29.8965	2.96991	5.3786e+06	0.539692	9.13124e-06	3.65855e-05	100	100
Topbp1	lapclef1_tumor	9.52287	2.96564	5.73117e+06	0.575069	8.92956e-22	1.36192e-20	100	100
Fam234a	lapclef1_tumor	9.76126	2.9651	5.70131e+06	0.572073	7.33182e-20	1.00768e-18	100	100
Mrpl16	lapclef1_tumor	10.8319	2.96035	5683141	0.57025	7.31808e-18	8.973e-17	100	100
Pcm1	lapclef1_tumor	13.9064	2.96016	5.6071e+06	0.56262	2.38709e-13	2.14749e-12	100	100
Ruvbl1	lapclef1_tumor	11.3068	2.95833	5.65944e+06	0.567872	1.57556e-16	1.7899e-15	100	100
Igbp1	lapclef1_tumor	13.0153	2.9566	5636798	0.5656	8.56013e-15	8.5975e-14	100	100
Kti12	lapclef1_tumor	9.58301	2.95485	5699859	0.571927	9.01682e-20	1.22791e-18	100	100
Ndufa13	lapclef1_tumor	46.2116	2.95271	5498015	0.551674	7.81616e-09	4.65309e-08	100	100
Ddrgk1	lapclef1_tumor	16.355	2.95203	5572985	0.559197	1.16694e-11	9.05981e-11	100	100
Tra2b	lapclef1_tumor	22.2321	2.95074	5429587	0.544808	4.77309e-07	2.3134e-06	100	100
Gins2	lapclef1_tumor	8.32599	2.94838	5.74096e+06	0.576051	8.30981e-24	1.41106e-22	100	100
Serinc3	lapclef1_tumor	24.0334	2.94439	5.50179e+06	0.552053	5.16543e-09	3.12807e-08	100	100
Mpzl2	lapclef1_tumor	10.0451	2.94341	5.69427e+06	0.571367	3.73816e-19	4.89737e-18	100	100
Szrd1	lapclef1_tumor	12.0517	2.93895	5661428	0.568071	3.45462e-16	3.80383e-15	100	100
Psmd2	lapclef1_tumor	18.9313	2.93616	5.44921e+06	0.546777	1.19516e-07	6.26566e-07	100	100
Maz	lapclef1_tumor	10.7693	2.93334	5671933	0.569125	1.88343e-17	2.23011e-16	100	100
U2af2	lapclef1_tumor	15.2911	2.93281	5563664	0.558262	1.77523e-11	1.35967e-10	100	100
Bzw2	lapclef1_tumor	17.1624	2.93238	5528679	0.554751	4.23098e-10	2.85373e-09	100	100
Mrps30	lapclef1_tumor	9.64749	2.9313	5.70712e+06	0.572656	5.01047e-20	6.95063e-19	100	100
Fam120a	lapclef1_tumor	17.5932	2.92838	5.49526e+06	0.551398	4.82418e-09	2.94077e-08	100	100
Uxt	lapclef1_tumor	10.6282	2.92771	5.66877e+06	0.568808	2.76289e-17	3.2456e-16	100	100
Ndufs1	lapclef1_tumor	10.9004	2.92659	5.69518e+06	0.571458	2.07068e-18	2.62903e-17	100	100
Mrpl1	lapclef1_tumor	9.11247	2.92102	5.71428e+06	0.573375	3.9961e-21	5.8723e-20	100	100
Gcnt3	lapclef1_tumor	6.52927	2.91803	5.69007e+06	0.570945	3.23078e-26	6.19975e-25	100	100
Rnf186	lapclef1_tumor	9.63837	2.91756	5.67942e+06	0.569877	1.63828e-19	2.19391e-18	100	100
Rbx1	lapclef1_tumor	39.6442	2.91598	5408264	0.542669	1.87358e-06	8.39636e-06	100	100
Psmd13	lapclef1_tumor	17.5599	2.91388	5521814	0.554062	7.46501e-10	4.92166e-09	100	100
Camk1d	lapclef1_tumor	6.68214	2.9091	5.74964e+06	0.576923	1.72264e-28	3.62223e-27	100	100
Uhrf1	lapclef1_tumor	7.00303	2.90667	5.71877e+06	0.573825	6.9186e-26	1.3018e-24	100	100
Ssna1	lapclef1_tumor	17.6654	2.90634	5.48865e+06	0.550735	7.48971e-09	4.46425e-08	100	100
Rad23a	lapclef1_tumor	13.465	2.90401	5580452	0.559946	1.85079e-12	1.53893e-11	100	100
Tpd52l2	lapclef1_tumor	11.6348	2.90388	5.67459e+06	0.569392	6.1447e-17	7.0932e-16	100	100
Epb41l4b	lapclef1_tumor	11.2718	2.90262	5670659	0.568998	4.40732e-17	5.13674e-16	100	100
Dap3	lapclef1_tumor	14.7764	2.90138	5545985	0.556488	6.10782e-11	4.47243e-10	100	100
Tmem97	lapclef1_tumor	14.8694	2.89781	5.57652e+06	0.559551	3.68994e-12	2.9985e-11	100	100
Dnase1	lapclef1_tumor	5.58469	2.89343	5.59874e+06	0.561781	8.7578e-27	1.7269e-25	100	100
Cdk4	lapclef1_tumor	36.6159	2.88929	5268265	0.528621	0.00138568	0.00372264	100	100
Hdac2	lapclef1_tumor	15.0082	2.88821	5.53721e+06	0.555607	1.21054e-10	8.61604e-10	100	100
Csnk2b	lapclef1_tumor	22.3648	2.88358	5.39646e+06	0.541484	3.19802e-06	1.39092e-05	100	100
1700097N02Rik	lapclef1_tumor	6.64595	2.88033	5.71575e+06	0.573522	1.47531e-26	2.86521e-25	100	100
Mycl	lapclef1_tumor	8.19405	2.87269	5.72165e+06	0.574114	1.24823e-23	2.09564e-22	100	100
Cpsf2	lapclef1_tumor	10.3677	2.87243	5.67446e+06	0.569378	7.9262e-18	9.69404e-17	100	100
Dnaja3	lapclef1_tumor	8.40142	2.87117	5.71339e+06	0.573285	5.99319e-22	9.24281e-21	100	100
Eif4e	lapclef1_tumor	17.6965	2.86996	5.44226e+06	0.54608	1.51237e-07	7.86677e-07	100	100
Pes1	lapclef1_tumor	11.0026	2.86882	5652321	0.567157	2.44924e-16	2.73578e-15	100	100
Psmd3	lapclef1_tumor	16.7696	2.86845	5.53241e+06	0.555126	2.92755e-10	2.00681e-09	100	100
Rnf149	lapclef1_tumor	19.9669	2.86549	5.50392e+06	0.552266	2.94285e-09	1.83444e-08	100	100
Ddx24	lapclef1_tumor	17.9075	2.86341	5.48569e+06	0.550437	9.93523e-09	5.85331e-08	100	100
Coro1c	lapclef1_tumor	10.9965	2.86269	5636084	0.565528	9.29999e-16	9.97664e-15	100	100
Cited1	lapclef1_tumor	10.4824	2.86247	5.73959e+06	0.575915	1.61943e-22	2.57563e-21	100	100
Rbmxl1	lapclef1_tumor	17.4324	2.85785	5473295	0.549194	2.02633e-08	1.14863e-07	100	100
Lypla1	lapclef1_tumor	13.8607	2.85592	5.58636e+06	0.560539	1.45859e-12	1.23028e-11	100	100
Scaf11	lapclef1_tumor	21.6291	2.85506	5.42669e+06	0.544517	5.44932e-07	2.61947e-06	100	100
Slc25a10	lapclef1_tumor	9.20433	2.85318	5.70623e+06	0.572567	1.5738e-20	2.24113e-19	100	100
Dhx9	lapclef1_tumor	13.4188	2.84656	5610601	0.562971	1.24646e-13	1.15136e-12	100	100
Parp1	lapclef1_tumor	10.4311	2.84157	5655120	0.567438	5.36992e-17	6.2286e-16	100	100
Eif4g1	lapclef1_tumor	26.6402	2.84073	5370948	0.538924	1.31638e-05	5.1637e-05	100	100
Mrpl19	lapclef1_tumor	10.2779	2.83841	5.67082e+06	0.569013	1.14755e-17	1.38077e-16	100	100
Rpl36-ps3	lapclef1_tumor	8.84042	2.83806	5.72423e+06	0.574373	6.39287e-22	9.83566e-21	100	100
Nip7	lapclef1_tumor	12.7197	2.8362	5.59723e+06	0.561629	2.39877e-13	2.157e-12	100	100
Coa7	lapclef1_tumor	8.37314	2.83263	5.71363e+06	0.573309	6.44098e-22	9.90179e-21	100	100
Psmc4	lapclef1_tumor	20.0527	2.83246	5402815	0.542122	1.97793e-06	8.84144e-06	100	100
Brix1	lapclef1_tumor	12.8304	2.83213	5.593e+06	0.561205	3.95651e-13	3.48953e-12	100	100
Supt4a	lapclef1_tumor	17.3592	2.83077	5.47821e+06	0.549687	1.51001e-08	8.68695e-08	100	100
Rangap1	lapclef1_tumor	14.7252	2.82922	5551051	0.556996	2.94428e-11	2.21038e-10	100	100
Fbxo22	lapclef1_tumor	9.98898	2.82119	5675311	0.569464	3.2647e-18	4.0886e-17	100	100
Qdpr	lapclef1_tumor	11.9509	2.81928	5.63378e+06	0.565297	5.00475e-15	5.13877e-14	100	100
Snrnp40	lapclef1_tumor	13.4652	2.81534	5577214	0.559621	2.39767e-12	1.97244e-11	100	100
Ppif	lapclef1_tumor	7.59974	2.81201	5.70464e+06	0.572407	5.3664e-23	8.72163e-22	100	100
Psmg4	lapclef1_tumor	14.2129	2.81186	5.56646e+06	0.558542	8.84013e-12	6.94681e-11	100	100
Ssb	lapclef1_tumor	28.4743	2.80357	5.33059e+06	0.534875	9.60054e-05	0.000331465	100	100
Srpk1	lapclef1_tumor	16.4816	2.80037	5512230	0.553101	1.11746e-09	7.25843e-09	100	100
Rad50	lapclef1_tumor	9.94604	2.80037	5673988	0.569332	3.36634e-18	4.2077e-17	100	100
Zcrb1	lapclef1_tumor	18.9167	2.7993	5.44051e+06	0.545904	1.95575e-07	9.9691e-07	100	100
Mettl1	lapclef1_tumor	9.56033	2.79801	5.66359e+06	0.568288	4.89899e-18	6.08015e-17	100	100
Mpv17l2	lapclef1_tumor	10.9896	2.79671	5632134	0.565132	1.79874e-15	1.89215e-14	100	100
Itpa	lapclef1_tumor	13.7814	2.79296	5.53985e+06	0.555872	5.82227e-11	4.27306e-10	100	100
Parp2	lapclef1_tumor	10.2893	2.79152	5.67025e+06	0.568956	1.10972e-17	1.33609e-16	100	100
Adh5	lapclef1_tumor	17.4692	2.79016	5474572	0.549322	1.89234e-08	1.07647e-07	100	100
Cops7a	lapclef1_tumor	15.5216	2.78662	5493362	0.551207	3.61189e-09	2.23778e-08	100	100
Rfc5	lapclef1_tumor	6.94147	2.78581	5.71159e+06	0.573105	7.27765e-25	1.30337e-23	100	100
Ncbp2	lapclef1_tumor	10.6697	2.78466	5637967	0.565717	6.41518e-16	6.98406e-15	100	100
Oxct1	lapclef1_tumor	12.6481	2.77997	5578740	0.559774	1.05658e-12	9.01029e-12	100	100
Lima1	lapclef1_tumor	21.9705	2.77921	5388121	0.540647	4.86187e-06	2.06576e-05	100	100
Trim28	lapclef1_tumor	19.6628	2.77919	5.41772e+06	0.543617	8.3073e-07	3.90775e-06	100	100
Ptbp1	lapclef1_tumor	19.3952	2.7778	5.39422e+06	0.541259	3.04375e-06	1.32651e-05	100	100
Ppm1b	lapclef1_tumor	9.96735	2.77749	5.65865e+06	0.567793	1.7208e-17	2.04005e-16	100	100
Ptrhd1	lapclef1_tumor	10.7668	2.77607	5645623	0.566485	3.68692e-16	4.04808e-15	100	100
Ms4a10	lapclef1_tumor	8.56016	2.7752	5.72998e+06	0.57495	2.68451e-23	4.44901e-22	100	100
Yeats4	lapclef1_tumor	13.7422	2.7743	5.55028e+06	0.556919	2.72093e-11	2.05307e-10	100	100
Malsu1	lapclef1_tumor	12.3934	2.77062	5596759	0.561582	2.27796e-13	2.05314e-12	100	100
Dohh	lapclef1_tumor	13.3564	2.76889	5.56892e+06	0.558789	4.64063e-12	3.73492e-11	100	100
E2f4	lapclef1_tumor	10.6987	2.76795	5.62902e+06	0.56482	1.65045e-15	1.74471e-14	100	100
Mdp1	lapclef1_tumor	10.21	2.76738	5669560	0.568887	8.38641e-18	1.02181e-16	100	100
Wdr74	lapclef1_tumor	11.995	2.76568	5.59861e+06	0.561768	1.12896e-13	1.04633e-12	100	100
Suds3	lapclef1_tumor	13.5025	2.76118	5599361	0.561843	4.11841e-13	3.62736e-12	100	100
Pam16	lapclef1_tumor	15.8872	2.76099	5490148	0.550885	4.99497e-09	3.03913e-08	100	100
Sh2d4a	lapclef1_tumor	6.00402	2.76062	5.73627e+06	0.575581	5.40752e-30	1.20943e-28	100	100
H2afx	lapclef1_tumor	13.3222	2.75651	5.60765e+06	0.562675	4.04082e-14	3.88289e-13	100	100
Rbm27	lapclef1_tumor	11.707	2.75411	5606734	0.562583	4.5794e-14	4.37864e-13	100	100
Dlat	lapclef1_tumor	9.88759	2.75296	5656196	0.567546	2.42292e-17	2.85316e-16	100	100
Ipo5	lapclef1_tumor	12.4334	2.74748	5590676	0.560972	3.55829e-13	3.14981e-12	100	100
Mrpl14	lapclef1_tumor	22.8038	2.74505	5.39167e+06	0.541003	4.18118e-06	1.79191e-05	100	100
Smu1	lapclef1_tumor	12.4344	2.74383	5.57824e+06	0.559724	1.11334e-12	9.48181e-12	100	100
Nudcd3	lapclef1_tumor	9.94628	2.74225	5666646	0.568595	8.82982e-18	1.07448e-16	100	100
Coprs	lapclef1_tumor	7.17631	2.74106	5.70549e+06	0.572493	9.443e-24	1.59368e-22	100	100
Mphosph10	lapclef1_tumor	10.7601	2.7374	5615091	0.563422	6.24484e-15	6.37482e-14	100	100
Gtpbp4	lapclef1_tumor	14.6895	2.73677	5517473	0.553627	4.67483e-10	3.13559e-09	100	100
Paics	lapclef1_tumor	13.9815	2.73545	5.54504e+06	0.556393	4.31215e-11	3.19509e-10	100	100
Trp53	lapclef1_tumor	21.6461	2.73102	5.38609e+06	0.540444	5.39193e-06	2.27298e-05	100	100
Bcap31	lapclef1_tumor	19.6021	2.7291	5.42071e+06	0.543917	7.02769e-07	3.33505e-06	100	100
Btf3	lapclef1_tumor	68.2849	2.72171	5289666	0.530768	0.000588123	0.00167673	100	100
Nadk	lapclef1_tumor	10.3637	2.72132	5655142	0.567441	6.08356e-17	7.02682e-16	100	100
Rrp1b	lapclef1_tumor	8.20066	2.72059	5.66599e+06	0.568529	7.41837e-20	1.01813e-18	100	100
Stk16	lapclef1_tumor	12.783	2.70711	5575432	0.559442	1.84836e-12	1.53757e-11	100	100
Srrt	lapclef1_tumor	13.4286	2.70578	5560947	0.557989	9.15072e-12	7.16776e-11	100	100
Abhd14a	lapclef1_tumor	8.57777	2.70425	5.67817e+06	0.569751	7.59418e-20	1.04152e-18	100	100
Lsm12	lapclef1_tumor	15.5908	2.70329	5.49338e+06	0.551209	3.63778e-09	2.25237e-08	100	100
Pcbp1	lapclef1_tumor	32.8458	2.70045	5346902	0.536512	4.51044e-05	0.000162946	100	100
Plpp2	lapclef1_tumor	19.9565	2.70028	5411375	0.542981	1.20544e-06	5.55015e-06	100	100
Calm3	lapclef1_tumor	21.1133	2.70001	5.38632e+06	0.540467	5.27056e-06	2.2257e-05	100	100
Cdpf1	lapclef1_tumor	7.74014	2.69731	5.70092e+06	0.572034	3.06101e-22	4.79343e-21	100	100
Sf3a2	lapclef1_tumor	10.6207	2.69505	5.61045e+06	0.562956	9.0605e-15	9.09533e-14	100	100
Mrps34	lapclef1_tumor	19.9187	2.69485	5.38694e+06	0.540529	4.78103e-06	2.03365e-05	100	100
Pgm1	lapclef1_tumor	9.50211	2.69306	5.65187e+06	0.567112	1.54466e-17	1.83799e-16	100	100
Rpl23a-ps3	lapclef1_tumor	29.1274	2.69297	5.25659e+06	0.527449	0.00215245	0.00560036	100	100
Ptcd3	lapclef1_tumor	7.73855	2.69088	5.70193e+06	0.572135	1.99978e-22	3.16492e-21	100	100
Impa2	lapclef1_tumor	6.02233	2.68821	5.71315e+06	0.573262	1.13481e-27	2.33535e-26	100	100
Ogt	lapclef1_tumor	18.6897	2.68781	5.47537e+06	0.549402	1.79446e-08	1.02471e-07	100	100
Thoc3	lapclef1_tumor	11.0191	2.68774	5.61059e+06	0.56297	1.56235e-14	1.54587e-13	100	100
Abcb8	lapclef1_tumor	7.9033	2.68453	5.67842e+06	0.569776	9.0042e-21	1.29752e-19	100	100
Carhsp1	lapclef1_tumor	18.316	2.68296	5.42773e+06	0.544622	3.98668e-07	1.96227e-06	100	100
Akr1b3	lapclef1_tumor	13.6536	2.67988	5549189	0.556809	2.84621e-11	2.14175e-10	100	100
Fam69b	lapclef1_tumor	6.97802	2.67822	5.67819e+06	0.569753	6.75032e-23	1.0934e-21	100	100
Vdac2	lapclef1_tumor	33.2912	2.67121	5299900	0.531795	0.000381566	0.00113194	100	100
Trmt6	lapclef1_tumor	10.8455	2.67046	5.61422e+06	0.563334	7.26164e-15	7.34296e-14	100	100
Nradd	lapclef1_tumor	8.31217	2.66923	5.66275e+06	0.568204	6.2864e-20	8.6523e-19	100	100
Iars2	lapclef1_tumor	10.2221	2.66837	5.62791e+06	0.564708	9.16779e-16	9.84213e-15	100	100
Pin1	lapclef1_tumor	16.9221	2.66445	5456445	0.547503	5.59146e-08	3.04022e-07	100	100
Fam104a	lapclef1_tumor	18.7874	2.66343	5426762	0.544525	4.62202e-07	2.24355e-06	100	100
Nrm	lapclef1_tumor	6.88194	2.66185	5.69433e+06	0.571373	8.5688e-24	1.45249e-22	100	100
Ccnb1	lapclef1_tumor	7.90089	2.65682	5.65383e+06	0.567309	2.83718e-20	3.97287e-19	100	100
Psip1	lapclef1_tumor	13.4748	2.65651	5547720	0.556662	2.13453e-11	1.62265e-10	100	100
Nup62	lapclef1_tumor	8.19628	2.65562	5.6587e+06	0.567797	2.85685e-19	3.77862e-18	100	100
Mthfd2	lapclef1_tumor	8.14968	2.64532	5.67289e+06	0.569222	2.8016e-20	3.92875e-19	100	100
Hmox2	lapclef1_tumor	9.73268	2.64077	5632784	0.565197	2.14643e-16	2.41149e-15	100	100
Fdx1l	lapclef1_tumor	13.7908	2.64033	5.51839e+06	0.553719	3.15431e-10	2.15537e-09	100	100
Acaa1a	lapclef1_tumor	14.0891	2.63748	5.52679e+06	0.554562	1.81458e-10	1.26817e-09	100	100
Bckdk	lapclef1_tumor	11.4577	2.63576	5.58061e+06	0.559962	3.86141e-13	3.41032e-12	100	100
Ldha	lapclef1_tumor	62.8005	2.63021	5277240	0.529522	0.000974599	0.0026893	100	100
Grb7	lapclef1_tumor	15.1097	2.63019	5.49767e+06	0.55164	2.21714e-09	1.39421e-08	100	100
mt-Co3	lapclef1_tumor	175.783	2.623	5.79158e+06	0.581131	1.27089e-19	1.71859e-18	100	100
Ipo7	lapclef1_tumor	12.5787	2.61727	5562421	0.558137	4.83782e-12	3.88554e-11	100	100
Lgals1	lapclef1_tumor	9.64531	2.6136	5.70207e+06	0.572149	8.98906e-25	1.60392e-23	100	100
Taf10	lapclef1_tumor	25.3407	2.61315	5.30479e+06	0.532286	0.000298947	0.000901648	100	100
Eif3j1	lapclef1_tumor	15.2861	2.61191	5491022	0.550973	3.79857e-09	2.34292e-08	100	100
Lage3	lapclef1_tumor	15.8561	2.61083	5483023	0.55017	8.39138e-09	4.98325e-08	100	100
Abcf2	lapclef1_tumor	9.42122	2.60918	5.62961e+06	0.564878	1.93694e-16	2.18758e-15	100	100
Eftud2	lapclef1_tumor	9.783	2.60913	5639420	0.565863	1.23858e-16	1.41456e-15	100	100
Rrs1	lapclef1_tumor	11.9582	2.60707	5.56717e+06	0.558613	1.75431e-12	1.46501e-11	100	100
Zrsr2	lapclef1_tumor	10.6955	2.60686	5597032	0.56161	3.73769e-14	3.59876e-13	100	100
Pole4	lapclef1_tumor	14.8944	2.60681	5496126	0.551485	2.37503e-09	1.4901e-08	100	100
Nudt1	lapclef1_tumor	9.08424	2.6066	5.62499e+06	0.564416	1.58633e-16	1.80107e-15	100	100
Sec13	lapclef1_tumor	15.7572	2.60495	5460167	0.547877	3.57203e-08	1.97217e-07	100	100
Eif1ad	lapclef1_tumor	12.0581	2.59673	5567243	0.558621	1.99099e-12	1.64911e-11	100	100
Snf8	lapclef1_tumor	18.5455	2.59198	5.36848e+06	0.538677	1.16688e-05	4.61687e-05	100	100
Ppie	lapclef1_tumor	10.6479	2.59179	5604984	0.562408	1.83702e-14	1.80563e-13	100	100
Apitd1	lapclef1_tumor	6.20493	2.5909	5.68046e+06	0.569981	1.04278e-24	1.8555e-23	100	100
Sf3a3	lapclef1_tumor	10.6784	2.58909	5587704	0.560674	9.05986e-14	8.48221e-13	100	100
Myb	lapclef1_tumor	6.0391	2.58646	5.67512e+06	0.569445	2.29318e-25	4.18842e-24	100	100
Bcat2	lapclef1_tumor	7.89683	2.5851	5.6521e+06	0.567135	1.46304e-19	1.96742e-18	100	100
Lman2	lapclef1_tumor	20.6453	2.58405	5.35136e+06	0.536959	3.10789e-05	0.000114787	100	100
Slc52a2	lapclef1_tumor	6.13084	2.58037	5.68165e+06	0.570101	4.00974e-25	7.25508e-24	100	100
Baz1b	lapclef1_tumor	11.4137	2.57839	5582243	0.560126	2.96896e-13	2.64266e-12	100	100
Rae1	lapclef1_tumor	10.8668	2.57786	5572499	0.559148	4.36435e-13	3.83174e-12	100	100
Sf3b4	lapclef1_tumor	17.4667	2.57614	5415563	0.543401	7.54786e-07	3.56962e-06	100	100
Lars	lapclef1_tumor	12.5438	2.57489	5.54658e+06	0.556547	1.76969e-11	1.35597e-10	100	100
Mrps12	lapclef1_tumor	21.1357	2.57102	5.39054e+06	0.54089	4.18884e-06	1.79479e-05	100	100
Arl6ip4	lapclef1_tumor	15.2779	2.57022	5.44772e+06	0.546628	7.38884e-08	3.97389e-07	100	100
Memo1	lapclef1_tumor	9.02241	2.56578	5.62267e+06	0.564182	1.82533e-16	2.06394e-15	100	100
Hnf1aos1	lapclef1_tumor	6.05049	2.56359	5.6488e+06	0.566804	2.09112e-24	3.66353e-23	100	100
Srp19	lapclef1_tumor	15.4943	2.56132	5.46325e+06	0.548186	2.80063e-08	1.56324e-07	100	100
Eif4h	lapclef1_tumor	25.2092	2.56089	5274057	0.529202	0.00107406	0.00294023	100	100
Suv39h1	lapclef1_tumor	6.51767	2.5605	5.65076e+06	0.567	3.80286e-22	5.92156e-21	100	100
Fen1	lapclef1_tumor	7.49715	2.55904	5.65523e+06	0.567449	1.86888e-20	2.64768e-19	100	100
Brd8	lapclef1_tumor	10.0392	2.55898	5603405	0.562249	6.8967e-15	6.9849e-14	100	100
Med9	lapclef1_tumor	9.3693	2.55783	5.64157e+06	0.566078	5.04706e-17	5.86467e-16	100	100
Prpf31	lapclef1_tumor	10.1906	2.55644	5614677	0.56338	3.445e-15	3.55425e-14	100	100
Pisd	lapclef1_tumor	10.6726	2.55466	5585898	0.560493	9.37998e-14	8.77341e-13	100	100
Ddx10	lapclef1_tumor	7.47126	2.55361	5.66196e+06	0.568124	1.22573e-20	1.75451e-19	100	100
Clns1a	lapclef1_tumor	14.4468	2.55329	5479637	0.54983	6.94961e-09	4.15643e-08	100	100
Hras	lapclef1_tumor	17.3925	2.55118	5.41736e+06	0.543581	6.62071e-07	3.15197e-06	100	100
Dhrs7b	lapclef1_tumor	9.7602	2.55048	5.60831e+06	0.562742	3.27848e-15	3.39151e-14	100	100
Ap1m2	lapclef1_tumor	11.3571	2.5504	5.59516e+06	0.561421	1.10632e-13	1.02584e-12	100	100
Rcc1	lapclef1_tumor	7.31621	2.54701	5.65389e+06	0.567315	1.93075e-20	2.73132e-19	100	100
Prelid2	lapclef1_tumor	8.70063	2.54676	5.63482e+06	0.565401	1.15075e-17	1.38291e-16	100	100
Shmt2	lapclef1_tumor	10.6747	2.54075	5594036	0.561309	4.49375e-14	4.301e-13	100	100
Slc29a1	lapclef1_tumor	7.90124	2.53923	5.64838e+06	0.566762	2.86792e-19	3.78809e-18	100	100
As3mt	lapclef1_tumor	7.15939	2.53625	5.65906e+06	0.567834	3.01101e-21	4.45519e-20	100	100
Larp1	lapclef1_tumor	15.2421	2.53395	5465668	0.548429	2.13377e-08	1.2074e-07	100	100
Lrpprc	lapclef1_tumor	7.82714	2.53381	5.6631e+06	0.568239	5.10394e-20	7.07015e-19	100	100
Tspan8	lapclef1_tumor	21.7553	2.53339	5.42596e+06	0.544444	5.30937e-07	2.55792e-06	100	100
Eif3a	lapclef1_tumor	34.8254	2.52794	5263948	0.528188	0.00163627	0.00434151	100	100
Coq2	lapclef1_tumor	12.2438	2.52723	5.55821e+06	0.557715	5.5581e-12	4.4474e-11	100	100
Dhfr	lapclef1_tumor	6.9874	2.52599	5.64955e+06	0.56688	4.11031e-21	6.03554e-20	100	100
Surf1	lapclef1_tumor	9.51758	2.52473	5612480	0.56316	1.4043e-15	1.49185e-14	100	100
Alg5	lapclef1_tumor	14.1563	2.52457	5.49187e+06	0.551058	2.65213e-09	1.6591e-08	100	100
Prmt5	lapclef1_tumor	8.70632	2.52351	5.62609e+06	0.564525	5.54988e-17	6.4296e-16	100	100
Mrpl37	lapclef1_tumor	9.94199	2.52088	5584300	0.560332	5.25691e-14	4.98941e-13	100	100
D10Jhu81e	lapclef1_tumor	8.43828	2.5193	5.63833e+06	0.565754	6.67618e-18	8.21723e-17	100	100
Ndufb11	lapclef1_tumor	34.8013	2.51761	5.33606e+06	0.535424	7.57556e-05	0.000265729	100	100
Whsc1	lapclef1_tumor	10.4482	2.51722	5.59321e+06	0.561227	3.12671e-14	3.03163e-13	100	100
Fgfr1op2	lapclef1_tumor	12.6197	2.51478	5.55128e+06	0.557019	1.30308e-11	1.00844e-10	100	100
Vars	lapclef1_tumor	15.668	2.51455	5.47066e+06	0.548929	1.69077e-08	9.67785e-08	100	100
Swi5	lapclef1_tumor	38.0718	2.51423	5.25792e+06	0.527583	0.00206022	0.0053764	100	100
Sfpq	lapclef1_tumor	25.8887	2.51165	5303650	0.532172	0.000314422	0.000944195	100	100
Tuba1c	lapclef1_tumor	19.1828	2.50944	5422972	0.544144	4.83663e-07	2.34243e-06	100	100
Larp1b	lapclef1_tumor	9.14486	2.50795	5.60903e+06	0.562813	9.30341e-16	9.97664e-15	100	100
Cdk11b	lapclef1_tumor	12.7027	2.50704	5.54376e+06	0.556264	2.48948e-11	1.88358e-10	100	100
Pak2	lapclef1_tumor	16.3213	2.50367	5430957	0.544946	2.6118e-07	1.31126e-06	100	100
Pnn	lapclef1_tumor	20.6298	2.50054	5.40023e+06	0.541862	2.37634e-06	1.0525e-05	100	100
G6pc3	lapclef1_tumor	11.2389	2.50005	5.56232e+06	0.558127	1.62528e-12	1.36492e-11	100	100
Dnajc11	lapclef1_tumor	8.54681	2.49997	5.61375e+06	0.563287	1.29779e-16	1.48043e-15	100	100
Scamp5	lapclef1_tumor	4.75357	2.49602	5.69274e+06	0.571214	3.67809e-32	8.82924e-31	100	100
Cpm	lapclef1_tumor	9.46952	2.49515	5.65856e+06	0.567784	4.69974e-19	6.12392e-18	100	100
Crls1	lapclef1_tumor	9.30445	2.49509	5.60334e+06	0.562243	2.4273e-15	2.53816e-14	100	100
Misp	lapclef1_tumor	19.1367	2.49001	5.38394e+06	0.540228	5.17354e-06	2.18856e-05	100	100
Plekhj1	lapclef1_tumor	17.0027	2.48963	5414948	0.543339	7.64852e-07	3.61369e-06	100	100
Armc1	lapclef1_tumor	8.77245	2.48882	5.6391e+06	0.565831	1.50995e-17	1.79891e-16	100	100
Gata4	lapclef1_tumor	7.40969	2.48812	5.65729e+06	0.567656	5.18709e-21	7.54785e-20	100	100
Syngr2	lapclef1_tumor	18.4958	2.48804	5395356	0.541373	2.68553e-06	1.18185e-05	100	100
Sf3a1	lapclef1_tumor	9.57386	2.48577	5.62188e+06	0.564103	6.27777e-16	6.83831e-15	100	100
Mri1	lapclef1_tumor	13.0762	2.48562	5.53277e+06	0.555161	7.3015e-11	5.3023e-10	100	100
Tpgs2	lapclef1_tumor	6.61249	2.48402	5.58439e+06	0.560341	1.15133e-18	1.47456e-17	100	100
Eif3e	lapclef1_tumor	29.4394	2.48118	5.26918e+06	0.528712	0.00132976	0.00358536	100	100
Psma3	lapclef1_tumor	39.0317	2.47907	5271720	0.528968	0.00121205	0.00329142	100	100
Tbrg4	lapclef1_tumor	7.51084	2.47844	5.64289e+06	0.566211	1.44607e-19	1.94594e-18	100	100
Rbm17	lapclef1_tumor	16.7948	2.47778	5.42843e+06	0.544693	3.24819e-07	1.61233e-06	100	100
Nsfl1c	lapclef1_tumor	12.575	2.47603	5523333	0.554215	1.2055e-10	8.5833e-10	100	100
Shroom3	lapclef1_tumor	7.6233	2.47185	5.65099e+06	0.567024	5.05004e-20	7.0005e-19	100	100
Snapc5	lapclef1_tumor	11.2351	2.4678	5.56294e+06	0.558189	1.49331e-12	1.25792e-11	100	100
Tma16	lapclef1_tumor	7.71637	2.46449	5.62279e+06	0.564194	5.30667e-18	6.56925e-17	100	100
Ndufaf6	lapclef1_tumor	6.31086	2.46395	5.65552e+06	0.567478	9.61311e-23	1.54546e-21	100	100
Asf1a	lapclef1_tumor	9.09532	2.46349	5.59819e+06	0.561726	2.29307e-15	2.4043e-14	100	100
Mdh1	lapclef1_tumor	33.833	2.46305	5241105	0.525896	0.00381228	0.00946652	100	100
Pdlim4	lapclef1_tumor	8.69604	2.45834	5.54047e+06	0.555934	6.65193e-15	6.75825e-14	100	100
Muc13	lapclef1_tumor	19.3164	2.45726	5423034	0.544151	5.01244e-07	2.42454e-06	100	100
Anapc11	lapclef1_tumor	19.2033	2.45705	5371431	0.538973	1.01558e-05	4.04473e-05	100	100
Hirip3	lapclef1_tumor	5.7902	2.45671	5.64701e+06	0.566625	6.5283e-24	1.11541e-22	100	100
Tgif2	lapclef1_tumor	7.08791	2.4561	5.61523e+06	0.563435	4.1171e-19	5.37924e-18	100	100
Pum3	lapclef1_tumor	11.071	2.44937	5563025	0.558197	1.22921e-12	1.04364e-11	100	100
Carnmt1	lapclef1_tumor	9.70839	2.44822	5578824	0.559783	5.16219e-14	4.90675e-13	100	100
Tars	lapclef1_tumor	10.1271	2.44611	5580985	0.56	7.18846e-14	6.7596e-13	100	100
Smpdl3a	lapclef1_tumor	7.12931	2.44382	5.63055e+06	0.564973	5.43392e-20	7.51647e-19	100	100
Tars2	lapclef1_tumor	6.12392	2.43864	5.63294e+06	0.565213	5.76679e-22	8.90076e-21	100	100
Grwd1	lapclef1_tumor	7.5494	2.43134	5.61141e+06	0.563053	9.26401e-18	1.12378e-16	100	100
Sucla2	lapclef1_tumor	12.7352	2.42885	5527952	0.554678	8.4828e-11	6.12105e-10	100	100
Cdc5l	lapclef1_tumor	11.8804	2.42702	5527116	0.554594	5.47166e-11	4.02644e-10	100	100
Vps29	lapclef1_tumor	18.8626	2.42695	5.38317e+06	0.540151	5.51922e-06	2.32462e-05	100	100
Srp9	lapclef1_tumor	27.6341	2.42614	5.25636e+06	0.527427	0.00216167	0.00562134	100	100
A430005L14Rik	lapclef1_tumor	9.78014	2.42537	5.57843e+06	0.559743	5.60679e-14	5.31366e-13	100	100
Gemin6	lapclef1_tumor	7.01141	2.42521	5.6329e+06	0.565209	1.04777e-19	1.42185e-18	100	100
Sf3b6	lapclef1_tumor	25.3801	2.42509	5.2417e+06	0.525956	0.00366231	0.00913169	100	100
Mrpl9	lapclef1_tumor	11.3473	2.425	5.53536e+06	0.555422	1.86544e-11	1.42537e-10	100	100
Ngdn	lapclef1_tumor	10.3751	2.42132	5588900	0.560794	5.7414e-14	5.43591e-13	100	100
Slc12a2	lapclef1_tumor	19.5423	2.42085	5478656	0.549732	1.32685e-08	7.68529e-08	100	100
Gtf2h5	lapclef1_tumor	24.3401	2.4202	5.30932e+06	0.53274	0.000243458	0.000744866	100	100
Hmgb3	lapclef1_tumor	19.4753	2.41988	5.36226e+06	0.538053	1.59315e-05	6.15229e-05	100	100
Psmc5	lapclef1_tumor	20.7564	2.41957	5316660	0.533477	0.000161687	0.000539349	100	100
Ralgps2	lapclef1_tumor	10.0546	2.4186	5.59095e+06	0.560999	2.02852e-14	1.99082e-13	100	100
Pcbp2	lapclef1_tumor	34.9045	2.41692	5.24551e+06	0.526338	0.00325685	0.00820218	100	100
Cpt1a	lapclef1_tumor	7.3587	2.41433	5.63249e+06	0.565168	2.60854e-19	3.45493e-18	100	100
Mrpl41	lapclef1_tumor	16.4249	2.41401	5395642	0.541402	2.14828e-06	9.55647e-06	100	100
Rcl1	lapclef1_tumor	7.73155	2.41354	5.60925e+06	0.562836	2.27688e-17	2.68283e-16	100	100
Urod	lapclef1_tumor	12.0556	2.4118	5517842	0.553664	1.26367e-10	8.98425e-10	100	100
Tmem109	lapclef1_tumor	6.27822	2.4117	5.64383e+06	0.566306	4.17587e-22	6.48149e-21	100	100
Aldh18a1	lapclef1_tumor	8.20176	2.41135	5.6097e+06	0.562881	8.21472e-17	9.44888e-16	100	100
Got1	lapclef1_tumor	6.08162	2.41017	5.65647e+06	0.567574	1.14908e-23	1.93086e-22	100	100
Defa20	lapclef1_tumor	15.5556	2.40911	5.49747e+06	0.55162	2.21535e-09	1.39353e-08	100	100
Hmmr	lapclef1_tumor	5.56971	2.40852	5.58315e+06	0.560216	2.06868e-21	3.09405e-20	100	100
2700060E02Rik	lapclef1_tumor	30.8844	2.40778	5300177	0.531823	0.000376042	0.00111725	100	100
Hook2	lapclef1_tumor	8.95131	2.40137	5.61211e+06	0.563123	4.22198e-16	4.62241e-15	100	100
Caprin1	lapclef1_tumor	18.4654	2.4	5363628	0.53819	1.48205e-05	5.77284e-05	100	100
Tacc3	lapclef1_tumor	6.55427	2.3952	5.61196e+06	0.563108	7.12021e-20	9.79295e-19	100	100
Tcea1	lapclef1_tumor	13.7689	2.39353	5479222	0.549789	5.73318e-09	3.4578e-08	100	100
Arl14	lapclef1_tumor	9.63974	2.39246	5.58378e+06	0.56028	1.4991e-14	1.48557e-13	100	100
Sf3b3	lapclef1_tumor	11.2164	2.38868	5.54668e+06	0.556557	6.17338e-12	4.91936e-11	100	100
Usp48	lapclef1_tumor	8.4608	2.38704	5.58062e+06	0.559963	2.45377e-15	2.56445e-14	100	100
Slc12a8	lapclef1_tumor	4.99994	2.38503	5.62467e+06	0.564383	6.65218e-26	1.25303e-24	100	100
Hist1h4i	lapclef1_tumor	7.24067	2.38445	5.62519e+06	0.564435	4.15721e-19	5.4243e-18	100	100
Ddx41	lapclef1_tumor	8.63381	2.37906	5.60693e+06	0.562603	4.32252e-16	4.72981e-15	100	100
Phlda2	lapclef1_tumor	6.77879	2.37557	5.57714e+06	0.559614	3.9706e-18	4.93744e-17	100	100
Exosc2	lapclef1_tumor	6.94451	2.37355	5.59069e+06	0.560973	8.83618e-18	1.07458e-16	100	100
Ppt1	lapclef1_tumor	11.9394	2.37246	5507785	0.552655	1.74946e-10	1.22443e-09	100	100
Adora1	lapclef1_tumor	4.53468	2.37166	5.62126e+06	0.564041	9.65436e-29	2.05463e-27	100	100
Becn1	lapclef1_tumor	12.4107	2.37161	5487570	0.550626	1.68861e-09	1.07444e-08	100	100
Tamm41	lapclef1_tumor	6.52157	2.37119	5.63161e+06	0.56508	9.20837e-21	1.32595e-19	100	100
Mcm4	lapclef1_tumor	7.25821	2.37094	5.62885e+06	0.564803	2.32767e-19	3.08928e-18	100	100
Kctd14	lapclef1_tumor	6.18691	2.36762	5.58611e+06	0.560514	1.33094e-20	1.89808e-19	100	100
Srsf10	lapclef1_tumor	17.7541	2.36666	5394171	0.541255	2.70127e-06	1.18824e-05	100	100
Hsd17b10	lapclef1_tumor	22.0222	2.35848	5274265	0.529223	0.0010238	0.00281623	100	100
Prkci	lapclef1_tumor	7.648	2.35838	5.61485e+06	0.563398	7.49806e-18	9.18786e-17	100	100
Prim1	lapclef1_tumor	6.18468	2.35711	5.61812e+06	0.563725	4.39688e-21	6.43189e-20	100	100
Scml4	lapclef1_tumor	6.18969	2.35583	5.61614e+06	0.563527	7.25164e-21	1.04888e-19	100	100
Orc6	lapclef1_tumor	9.77563	2.35273	5571070	0.559005	8.70357e-14	8.1605e-13	100	100
Gmps	lapclef1_tumor	11.1286	2.34864	5525973	0.55448	3.08474e-11	2.31134e-10	100	100
Med29	lapclef1_tumor	10.95	2.34853	5.52188e+06	0.554069	4.32702e-11	3.20488e-10	100	100
Dlst	lapclef1_tumor	9.55134	2.34795	5.58798e+06	0.560701	1.65633e-14	1.63301e-13	100	100
Eif1a	lapclef1_tumor	17.3125	2.3454	5370522	0.538882	9.07851e-06	3.63969e-05	100	100
Ogdh	lapclef1_tumor	11.9362	2.34532	5548328	0.556723	9.67815e-12	7.55944e-11	100	100
Tpmt	lapclef1_tumor	5.99526	2.34499	5.62054e+06	0.563969	1.30578e-21	1.97286e-20	100	100
Akt1s1	lapclef1_tumor	12.5508	2.33937	5490677	0.550938	1.45993e-09	9.33855e-09	100	100
Timm9	lapclef1_tumor	9.61018	2.33803	5.55538e+06	0.55743	4.37541e-13	3.83971e-12	100	100
Soat1	lapclef1_tumor	13.7925	2.33201	5.48638e+06	0.550507	2.57163e-09	1.61031e-08	100	100
Tcerg1	lapclef1_tumor	11.9997	2.33186	5.50716e+06	0.552591	2.72034e-10	1.87274e-09	100	100
Kxd1	lapclef1_tumor	11.3293	2.33037	5.53446e+06	0.555331	1.75997e-11	1.34906e-10	100	100
Rpf2	lapclef1_tumor	9.15903	2.3264	5.57678e+06	0.559578	2.3655e-14	2.31214e-13	100	100
Usp10	lapclef1_tumor	9.38339	2.32613	5.55405e+06	0.557296	3.56512e-13	3.15441e-12	100	100
Trmt1	lapclef1_tumor	8.94012	2.32457	5.58201e+06	0.560102	9.3336e-15	9.3549e-14	100	100
Top1	lapclef1_tumor	25.2212	2.32317	5258465	0.527638	0.00196365	0.00514515	100	100
2310011J03Rik	lapclef1_tumor	10.8992	2.32275	5.52798e+06	0.554681	2.45757e-11	1.8609e-10	100	100
Fads3	lapclef1_tumor	5.39021	2.3207	5.55988e+06	0.557881	1.89217e-20	2.6787e-19	100	100
Kif21a	lapclef1_tumor	9.00843	2.32066	5.55704e+06	0.557597	6.67938e-14	6.29929e-13	100	100
Coq9	lapclef1_tumor	8.89168	2.31963	5.58226e+06	0.560127	8.34719e-15	8.39236e-14	100	100
Mocs2	lapclef1_tumor	13.0246	2.31775	5.50596e+06	0.552471	5.43824e-10	3.63e-09	100	100
Gfm1	lapclef1_tumor	6.63509	2.31647	5.62696e+06	0.564613	4.22628e-20	5.87122e-19	100	100
Epn1	lapclef1_tumor	17.1929	2.31497	5.38638e+06	0.540473	3.98089e-06	1.711e-05	100	100
Polr2d	lapclef1_tumor	9.11229	2.31452	5.57253e+06	0.559152	3.89989e-14	3.74932e-13	100	100
Fubp1	lapclef1_tumor	22.3284	2.31388	5.32205e+06	0.534018	0.000132058	0.000447464	100	100
Cmas	lapclef1_tumor	22.7191	2.31161	5262827	0.528075	0.00159925	0.00425264	100	100
Herc1	lapclef1_tumor	9.25782	2.31106	5.57205e+06	0.559103	4.43823e-14	4.25758e-13	100	100
Chrac1	lapclef1_tumor	14.8703	2.3073	5409569	0.5428	7.5497e-07	3.56962e-06	100	100
Ncaph2	lapclef1_tumor	11.942	2.30653	5501430	0.552017	4.31179e-10	2.90317e-09	100	100
Sult2b1	lapclef1_tumor	8.45118	2.30478	5.57517e+06	0.559416	4.11988e-15	4.23697e-14	100	100
Ict1	lapclef1_tumor	17.9944	2.30278	5.32207e+06	0.53402	0.000111966	0.000382877	100	100
Tmem70	lapclef1_tumor	11.244	2.3026	5514842	0.553363	8.96785e-11	6.46039e-10	100	100
Slc7a1	lapclef1_tumor	7.63706	2.30081	5.57781e+06	0.559681	5.23399e-16	5.71745e-15	100	100
Dctd	lapclef1_tumor	5.70557	2.29845	5.61102e+06	0.563013	1.17944e-21	1.78897e-20	100	100
Umps	lapclef1_tumor	7.59335	2.29556	5.58379e+06	0.560281	2.35045e-16	2.63458e-15	100	100
Vamp3	lapclef1_tumor	9.83573	2.29182	5.54585e+06	0.556474	1.45246e-12	1.22565e-11	100	100
Wdr4	lapclef1_tumor	6.29842	2.28741	5.59822e+06	0.561729	3.09811e-19	4.08097e-18	100	100
Gcn1l1	lapclef1_tumor	8.83104	2.28686	5.59182e+06	0.561087	3.4101e-15	3.52013e-14	100	100
Snx20	lapclef1_tumor	5.72469	2.28329	5.6087e+06	0.562781	7.65205e-22	1.17077e-20	100	100
Dynll1	lapclef1_tumor	50.6392	2.2827	5.17989e+06	0.519754	0.0273392	0.0551521	100	100
Poldip2	lapclef1_tumor	12.8857	2.28206	5462028	0.548063	1.33741e-08	7.74009e-08	100	100
Blmh	lapclef1_tumor	11.2969	2.28201	5.5143e+06	0.553308	9.69552e-11	6.96233e-10	100	100
Pih1d1	lapclef1_tumor	10.924	2.27973	5511174	0.552995	9.70603e-11	6.96728e-10	100	100
Psma2	lapclef1_tumor	36.2072	2.27927	5.20523e+06	0.522297	0.0127426	0.0283195	100	100
Hspbp1	lapclef1_tumor	9.28393	2.27779	5.55084e+06	0.556975	4.72461e-13	4.13864e-12	100	100
Cln6	lapclef1_tumor	6.26022	2.27708	5.61205e+06	0.563117	2.79768e-20	3.9261e-19	100	100
Knstrn	lapclef1_tumor	8.22982	2.27591	5.5808e+06	0.559981	8.69513e-16	9.36071e-15	100	100
Bop1	lapclef1_tumor	8.44012	2.26972	5.5687e+06	0.558766	1.59096e-14	1.57177e-13	100	100
Ivns1abp	lapclef1_tumor	14.1524	2.26915	5.45191e+06	0.547048	3.79621e-08	2.09355e-07	100	100
1810058I24Rik	lapclef1_tumor	27.0159	2.26912	5.25974e+06	0.527766	0.00189086	0.0049652	100	100
Spag7	lapclef1_tumor	19.3009	2.26902	5.32238e+06	0.534051	0.000119891	0.000408588	100	100
Rad21	lapclef1_tumor	13.0266	2.26818	5474420	0.549307	5.32155e-09	3.21858e-08	100	100
Nudt4	lapclef1_tumor	12.7087	2.26793	5.48185e+06	0.550052	2.71758e-09	1.6973e-08	100	100
Rpp30	lapclef1_tumor	6.47112	2.26622	5.62666e+06	0.564583	1.75858e-20	2.49873e-19	100	100
1600002K03Rik	lapclef1_tumor	7.75143	2.26617	5.58364e+06	0.560266	4.66019e-16	5.09641e-15	100	100
Rabggtb	lapclef1_tumor	11.4233	2.26301	5.49958e+06	0.551832	3.53411e-10	2.40131e-09	100	100
Bud31	lapclef1_tumor	19.4519	2.25748	5277048	0.529502	0.000860705	0.00239624	100	100
Ung	lapclef1_tumor	5.69414	2.25596	5.5674e+06	0.558636	5.46097e-20	7.54848e-19	100	100
Anp32a	lapclef1_tumor	30.9414	2.25508	5175792	0.519342	0.0306403	0.0612047	100	100
Prpf8	lapclef1_tumor	11.8002	2.25235	5497111	0.551584	5.44524e-10	3.63342e-09	100	100
Ube2j2	lapclef1_tumor	15.7466	2.24748	5.40142e+06	0.541982	1.36991e-06	6.25082e-06	100	100
Timm8b	lapclef1_tumor	32.4671	2.24582	5275385	0.529335	0.00104552	0.0028727	100	100
Dnaja1	lapclef1_tumor	29.2094	2.24243	5337181	0.535536	7.099e-05	0.000249692	100	100
Lman1	lapclef1_tumor	13.3058	2.24102	5465826	0.548444	1.13636e-08	6.65829e-08	100	100
Ube2i	lapclef1_tumor	28.4621	2.24064	5.14458e+06	0.516211	0.069835	0.127539	100	100
Lsm8	lapclef1_tumor	20.4256	2.23782	5.28876e+06	0.530677	0.00053532	0.00154362	100	100
Suz12	lapclef1_tumor	10.448	2.23513	5.5403e+06	0.555918	4.73437e-12	3.80403e-11	100	100
Mrps33	lapclef1_tumor	26.4097	2.23413	5.26584e+06	0.528378	0.00149627	0.00399585	100	100
Mpp1	lapclef1_tumor	6.86529	2.23361	5.62251e+06	0.564167	1.07136e-19	1.45284e-18	100	100
Ube2k	lapclef1_tumor	18.3058	2.23206	5318013	0.533613	0.000138048	0.000465639	100	100
Ttc32	lapclef1_tumor	7.50802	2.22901	5.59288e+06	0.561193	8.36821e-17	9.61399e-16	100	100
Cenpb	lapclef1_tumor	12.8818	2.22848	5458072	0.547666	1.67934e-08	9.61813e-08	100	100
Xrcc6	lapclef1_tumor	5.46029	2.22818	5.5925e+06	0.561155	2.45764e-21	3.6513e-20	100	100
Acp6	lapclef1_tumor	9.03748	2.22163	5.56249e+06	0.558144	8.44124e-14	7.91838e-13	100	100
Ewsr1	lapclef1_tumor	23.6192	2.21973	5247669	0.526554	0.00291204	0.00739453	100	100
Cfl1	lapclef1_tumor	58.8226	2.21928	5.16517e+06	0.518277	0.041189	0.0797107	100	100
Raver1	lapclef1_tumor	7.81566	2.21893	5.57634e+06	0.559534	1.44466e-15	1.53219e-14	100	100
Serf1	lapclef1_tumor	13.4097	2.21807	5473197	0.549184	7.06308e-09	4.22038e-08	100	100
Krt10	lapclef1_tumor	7.21428	2.2178	5.57855e+06	0.559755	2.04014e-16	2.29876e-15	100	100
Krtcap3	lapclef1_tumor	16.9491	2.21512	5.3624e+06	0.538066	1.39404e-05	5.45084e-05	100	100
Mrpl44	lapclef1_tumor	9.56869	2.21252	5.54585e+06	0.556474	1.02683e-12	8.76818e-12	100	100
Rab3ip	lapclef1_tumor	9.1134	2.21235	5.54694e+06	0.556584	3.96939e-13	3.49929e-12	100	100
Chchd5	lapclef1_tumor	9.24419	2.21117	5.55545e+06	0.557437	2.78642e-13	2.48247e-12	100	100
Ubap2l	lapclef1_tumor	17.8807	2.21001	5.32808e+06	0.534623	8.3121e-05	0.000289776	100	100
Urm1	lapclef1_tumor	9.399	2.20925	5.54641e+06	0.556531	7.72643e-13	6.65354e-12	100	100
Cul1	lapclef1_tumor	13.3682	2.2085	5455307	0.547389	2.48982e-08	1.39743e-07	100	100
Clptm1	lapclef1_tumor	12.8993	2.20718	5.47694e+06	0.54956	4.38205e-09	2.68651e-08	100	100
Amdhd2	lapclef1_tumor	10.8871	2.20704	5.49876e+06	0.551749	2.45774e-10	1.70166e-09	100	100
Rtca	lapclef1_tumor	7.66579	2.20648	5.57957e+06	0.559858	7.47791e-16	8.09541e-15	100	100
Calm1	lapclef1_tumor	70.4806	2.20623	5272401	0.529036	0.00118065	0.00320748	100	100
Ethe1	lapclef1_tumor	7.50728	2.20464	5.53889e+06	0.555776	1.22933e-14	1.22451e-13	100	100
Ppa1	lapclef1_tumor	25.8271	2.20422	5201372	0.521909	0.0141248	0.0311086	100	100
Ech1	lapclef1_tumor	18.1968	2.20382	5.36602e+06	0.53843	1.28009e-05	5.0308e-05	100	100
Vrk1	lapclef1_tumor	6.64539	2.2025	5.58503e+06	0.560405	9.42524e-18	1.13991e-16	100	100
Prr5	lapclef1_tumor	4.50869	2.20211	5.59822e+06	0.561729	6.65294e-26	1.25303e-24	100	100
Ppp5c	lapclef1_tumor	10.2588	2.20137	5526843	0.554567	1.27172e-11	9.8496e-11	100	100
Bag1	lapclef1_tumor	26.1633	2.20049	5.22474e+06	0.524253	0.00665413	0.0155728	100	100
Acer2	lapclef1_tumor	13.5079	2.19967	5.43739e+06	0.545591	8.36069e-08	4.47045e-07	100	100
Slc25a1	lapclef1_tumor	11.9028	2.1967	5.49537e+06	0.551409	5.96468e-10	3.9636e-09	100	100
Cuedc2	lapclef1_tumor	14.3352	2.19186	5416671	0.543512	4.16708e-07	2.03705e-06	100	100
Eif4ebp1	lapclef1_tumor	18.8084	2.19177	5354984	0.537323	2.13969e-05	8.09304e-05	100	100
Asna1	lapclef1_tumor	12.7408	2.19119	5.46541e+06	0.548402	1.02523e-08	6.02856e-08	100	100
Yae1d1	lapclef1_tumor	9.4211	2.19106	5.5342e+06	0.555306	2.52625e-12	2.07468e-11	100	100
Rrp9	lapclef1_tumor	8.37129	2.18914	5.54009e+06	0.555896	2.21157e-13	1.99516e-12	100	100
Atg101	lapclef1_tumor	12.4022	2.18328	5497208	0.551593	7.73836e-10	5.09493e-09	100	100
Edf1	lapclef1_tumor	41.5488	2.18306	5.36898e+06	0.538727	1.51759e-05	5.87106e-05	100	100
Lta4h	lapclef1_tumor	8.69023	2.17997	5.55561e+06	0.557453	6.86726e-14	6.467e-13	100	100
Wdr46	lapclef1_tumor	6.85931	2.17786	5.57825e+06	0.559725	5.14007e-17	5.96915e-16	100	100
Vil1	lapclef1_tumor	16.8887	2.17774	5387962	0.540632	3.31221e-06	1.43767e-05	100	100
Isy1	lapclef1_tumor	6.94064	2.17678	5.56852e+06	0.558749	2.54712e-16	2.83528e-15	100	100
Dhx15	lapclef1_tumor	15.1237	2.17619	5412463	0.54309	6.42706e-07	3.06355e-06	100	100
2610507B11Rik	lapclef1_tumor	12.873	2.17394	5467988	0.548661	8.00523e-09	4.76125e-08	100	100
Prmt3	lapclef1_tumor	5.66192	2.17373	5.59194e+06	0.561099	1.84489e-20	2.6156e-19	100	100
Etfdh	lapclef1_tumor	7.08754	2.17276	5.59498e+06	0.561404	1.0384e-17	1.25256e-16	100	100
Utp14b	lapclef1_tumor	4.76274	2.1727	5.58388e+06	0.56029	1.54158e-23	2.5814e-22	100	100
Timm22	lapclef1_tumor	11.7176	2.1714	5472882	0.549152	3.38983e-09	2.10356e-08	100	100
Ddx54	lapclef1_tumor	11.2409	2.17067	5.49432e+06	0.551304	4.53037e-10	3.04081e-09	100	100
Slc19a1	lapclef1_tumor	5.96685	2.16886	5.58074e+06	0.559975	5.43338e-19	7.06083e-18	100	100
Syce2	lapclef1_tumor	8.8867	2.1671	5.55303e+06	0.557195	1.2959e-13	1.19247e-12	100	100
Plk1	lapclef1_tumor	6.779	2.16667	5.54701e+06	0.556591	2.73166e-16	3.03197e-15	100	100
Smco4	lapclef1_tumor	11.3403	2.16656	5.49212e+06	0.551083	5.78211e-10	3.85155e-09	100	100
Aldh9a1	lapclef1_tumor	8.27747	2.16565	5.57193e+06	0.559091	6.71207e-15	6.81577e-14	100	100
Sh3d19	lapclef1_tumor	8.53596	2.16014	5.56457e+06	0.558353	2.62158e-14	2.55597e-13	100	100
Picalm	lapclef1_tumor	15.309	2.15732	5430693	0.544919	2.01009e-07	1.02245e-06	100	100
Iscu	lapclef1_tumor	14.9323	2.15521	5395205	0.541358	1.7147e-06	7.72013e-06	100	100
Krt8	lapclef1_tumor	87.6207	2.15399	5124997	0.514245	0.111541	0.190174	100	100
Esrrg	lapclef1_tumor	4.80777	2.15334	5.54061e+06	0.555948	1.74151e-23	2.90613e-22	100	100
Rpf1	lapclef1_tumor	9.93464	2.15304	5527511	0.554634	9.51089e-12	7.43781e-11	100	100
Ppig	lapclef1_tumor	20.062	2.15169	5306993	0.532507	0.000244808	0.00074817	100	100
Noa1	lapclef1_tumor	6.18204	2.1503	5.57862e+06	0.559762	2.07541e-18	2.6333e-17	100	100
Lpcat3	lapclef1_tumor	14.0516	2.15007	5434378	0.545289	1.19875e-07	6.2811e-07	100	100
Ost4	lapclef1_tumor	34.1503	2.1493	5247383	0.526526	0.00304001	0.00769822	100	100
Prmt7	lapclef1_tumor	7.76535	2.14886	5.54933e+06	0.556823	2.14189e-14	2.09675e-13	100	100
Smarcb1	lapclef1_tumor	14.0878	2.14853	5.39214e+06	0.541051	1.76914e-06	7.95229e-06	100	100
2310061I04Rik	lapclef1_tumor	7.49577	2.14336	5.56717e+06	0.558613	1.53646e-15	1.62598e-14	100	100
Hibadh	lapclef1_tumor	9.96064	2.14265	5534004	0.555285	3.82831e-12	3.09921e-11	100	100
Mplkip	lapclef1_tumor	11.4844	2.14264	5476316	0.549497	2.14446e-09	1.35159e-08	100	100
Cwc15	lapclef1_tumor	18.2476	2.14259	5.30199e+06	0.532005	0.000284333	0.000859717	100	100
Mcm10	lapclef1_tumor	4.67607	2.14063	5.56338e+06	0.558233	2.93853e-22	4.60536e-21	100	100
Hat1	lapclef1_tumor	8.95886	2.14002	5.51434e+06	0.553312	6.05287e-12	4.82731e-11	100	100
Kcnq1	lapclef1_tumor	10.1846	2.1392	5599129	0.56182	9.10377e-15	9.13402e-14	100	100
Rbm10	lapclef1_tumor	7.7587	2.13908	5.55595e+06	0.557487	1.15006e-14	1.14733e-13	100	100
Xpo1	lapclef1_tumor	9.52128	2.13778	5.50159e+06	0.552033	4.45709e-11	3.29743e-10	100	100
Ndufv3	lapclef1_tumor	29.1056	2.13755	5178327	0.519597	0.0284788	0.057242	100	100
Uqcc3	lapclef1_tumor	17.7851	2.1358	5336882	0.535506	5.4424e-05	0.000194721	100	100
Dennd5b	lapclef1_tumor	6.44468	2.13526	5.57611e+06	0.559511	5.53496e-18	6.83871e-17	100	100
Psmc2	lapclef1_tumor	17.3332	2.13235	5318352	0.533647	0.000126728	0.000430442	100	100
Wdr77	lapclef1_tumor	8.75178	2.13173	5.53121e+06	0.555005	9.57906e-13	8.19778e-12	100	100
Mtfp1	lapclef1_tumor	6.23196	2.13083	5.5748e+06	0.559379	4.09501e-18	5.08887e-17	100	100
Rock2	lapclef1_tumor	14.4276	2.12919	5.42933e+06	0.544782	1.76806e-07	9.12312e-07	100	100
Baiap2l2	lapclef1_tumor	6.76465	2.12661	5.55722e+06	0.557615	1.59834e-16	1.81364e-15	100	100
Chmp6	lapclef1_tumor	10.4513	2.11793	5.49959e+06	0.551833	1.54613e-10	1.08843e-09	100	100
Trim59	lapclef1_tumor	5.23326	2.11754	5.56823e+06	0.55872	2.11604e-20	2.9847e-19	100	100
Fxr1	lapclef1_tumor	8.95292	2.11553	5.53364e+06	0.555249	1.03897e-12	8.86797e-12	100	100
Sac3d1	lapclef1_tumor	8.53028	2.11542	5.54576e+06	0.556465	1.99178e-13	1.80277e-12	100	100
Rbm42	lapclef1_tumor	13.8113	2.11484	5.41131e+06	0.542974	5.13414e-07	2.4803e-06	100	100
2210016L21Rik	lapclef1_tumor	9.53629	2.11235	5518066	0.553686	1.20194e-11	9.32412e-11	100	100
Eps8	lapclef1_tumor	11.4079	2.10953	5.4976e+06	0.551633	3.47556e-10	2.36319e-09	100	100
Rars	lapclef1_tumor	16.6599	2.10674	5.33685e+06	0.535503	4.92606e-05	0.000177034	100	100
Commd4	lapclef1_tumor	14.1051	2.10639	5.39892e+06	0.541731	1.15455e-06	5.33109e-06	100	100
Tpr	lapclef1_tumor	26.6291	2.10538	5.16913e+06	0.518673	0.0366564	0.0718041	100	100
Pcbd1	lapclef1_tumor	23.7627	2.10254	5199680	0.521739	0.0148043	0.0324314	100	100
Psmc6	lapclef1_tumor	18.0468	2.10226	5.32661e+06	0.534475	9.10459e-05	0.000315356	100	100
Polr2i	lapclef1_tumor	16.2155	2.10223	5335353	0.535353	5.09691e-05	0.000182834	100	100
Dalrd3	lapclef1_tumor	8.1481	2.10107	5.54967e+06	0.556857	4.97962e-14	4.74488e-13	100	100
Endog	lapclef1_tumor	9.73185	2.10053	5.50976e+06	0.552852	3.43062e-11	2.55466e-10	100	100
Ubqln1	lapclef1_tumor	11.9937	2.10025	5450998	0.546957	1.86879e-08	1.0637e-07	100	100
Psat1	lapclef1_tumor	5.70586	2.09935	5.58016e+06	0.559917	1.4298e-19	1.9254e-18	100	100
Cad	lapclef1_tumor	5.53802	2.09512	5.57062e+06	0.55896	2.30464e-19	3.06082e-18	100	100
Eri3	lapclef1_tumor	7.37541	2.09304	5.55684e+06	0.557577	3.84011e-15	3.95345e-14	100	100
Mboat1	lapclef1_tumor	8.31775	2.0921	5.53789e+06	0.555675	1.36629e-13	1.25486e-12	100	100
Dbf4	lapclef1_tumor	7.00096	2.08609	5.54934e+06	0.556824	2.03304e-15	2.1363e-14	100	100
Nubp2	lapclef1_tumor	8.5491	2.08476	5.5337e+06	0.555255	6.84643e-13	5.9301e-12	100	100
Ptrh1	lapclef1_tumor	5.87855	2.08249	5.53305e+06	0.55519	8.54672e-17	9.81324e-16	100	100
Ctps	lapclef1_tumor	6.68697	2.08118	5.54283e+06	0.556172	1.4708e-15	1.55821e-14	100	100
Cebpzos	lapclef1_tumor	13.6849	2.07958	5428956	0.544745	1.69102e-07	8.73959e-07	100	100
Wasf2	lapclef1_tumor	16.1891	2.07916	5.34209e+06	0.536029	3.61325e-05	0.000132365	100	100
Setd8	lapclef1_tumor	18.0784	2.07726	5.30994e+06	0.532803	0.000195105	0.000640214	100	100
Rad54l	lapclef1_tumor	4.40473	2.07494	5.5534e+06	0.557231	7.77457e-23	1.2551e-21	100	100
Acad8	lapclef1_tumor	6.03797	2.07474	5.5611e+06	0.558005	6.29733e-18	7.76082e-17	100	100
Psma1	lapclef1_tumor	26.9809	2.07466	5.13661e+06	0.515411	0.0847247	0.151433	100	100
Gdpd1	lapclef1_tumor	8.89468	2.07445	5.52385e+06	0.554267	1.92225e-12	1.59629e-11	100	100
Cdh17	lapclef1_tumor	16.3451	2.07433	5.3698e+06	0.538809	7.36261e-06	2.99463e-05	100	100
Pmm1	lapclef1_tumor	5.47555	2.07368	5.54135e+06	0.556023	2.86004e-18	3.5958e-17	100	100
Eci1	lapclef1_tumor	13.5137	2.07332	5.39835e+06	0.541674	9.64472e-07	4.49745e-06	100	100
Cnot1	lapclef1_tumor	10.9532	2.07311	5.47465e+06	0.54933	1.65631e-09	1.05458e-08	100	100
Phgdh	lapclef1_tumor	14.9802	2.07133	5.38826e+06	0.540661	2.13083e-06	9.48321e-06	100	100
Gm37350	lapclef1_tumor	3.23233	2.07007	5.53389e+06	0.555274	3.6137e-31	8.36302e-30	100	100
Ppargc1b	lapclef1_tumor	4.11908	2.06999	5.55075e+06	0.556966	1.06221e-24	1.88659e-23	100	100
Nol11	lapclef1_tumor	7.17872	2.06842	5.53979e+06	0.555866	1.29584e-14	1.28811e-13	100	100
Rtf1	lapclef1_tumor	14.9423	2.06583	5383489	0.540183	3.3026e-06	1.43382e-05	100	100
Prkcsh	lapclef1_tumor	14.4364	2.06451	5.40734e+06	0.542576	7.32572e-07	3.46881e-06	100	100
Smagp	lapclef1_tumor	22.5953	2.06176	5.2159e+06	0.523367	0.00866199	0.0198912	100	100
Rnf128	lapclef1_tumor	18.923	2.06153	5.33702e+06	0.53552	5.68074e-05	0.000202798	100	100
Txnl1	lapclef1_tumor	21.229	2.05742	5.24298e+06	0.526084	0.0033273	0.00836218	100	100
Utp14a	lapclef1_tumor	8.93497	2.05729	5.51092e+06	0.552969	9.21046e-12	7.20871e-11	100	100
Pcna-ps2	lapclef1_tumor	3.25466	2.05479	5.55155e+06	0.557046	1.22808e-31	2.88002e-30	100	100
Fstl1	lapclef1_tumor	5.25531	2.05256	5.48548e+06	0.550417	1.69881e-16	1.92313e-15	100	100
Nap1l4	lapclef1_tumor	12.735	2.05236	5431145	0.544965	1.04621e-07	5.52676e-07	100	100
Utp18	lapclef1_tumor	7.85494	2.05229	5.54536e+06	0.556424	3.68373e-14	3.55034e-13	100	100
Cltc	lapclef1_tumor	19.4782	2.05211	5277738	0.529572	0.000837207	0.00233485	100	100
Cox10	lapclef1_tumor	6.08748	2.05073	5.55841e+06	0.557734	2.24302e-17	2.64617e-16	100	100
Ncapd2	lapclef1_tumor	6.4586	2.0505	5.54677e+06	0.556567	3.09812e-16	3.42299e-15	100	100
Prss32	lapclef1_tumor	13.5394	2.04639	5408974	0.54274	2.25231e-07	1.14026e-06	100	100
Ube2q2	lapclef1_tumor	7.19656	2.04614	5.54637e+06	0.556526	5.62626e-15	5.75857e-14	100	100
Prr15l	lapclef1_tumor	20.4458	2.04578	5.30399e+06	0.532206	0.000281463	0.000851706	100	100
Htatsf1	lapclef1_tumor	8.51473	2.04511	5.54347e+06	0.556235	1.89817e-13	1.72046e-12	100	100
Ddx49	lapclef1_tumor	7.37089	2.03782	5.53852e+06	0.555738	2.70826e-14	2.63782e-13	100	100
Emd	lapclef1_tumor	11.4144	2.03499	5457967	0.547656	8.25341e-09	4.90282e-08	100	100
Tcf7l2	lapclef1_tumor	10.7798	2.03417	5495562	0.551428	2.19645e-10	1.52568e-09	100	100
Pacs2	lapclef1_tumor	5.12186	2.0326	5.55243e+06	0.557134	8.72557e-20	1.19077e-18	100	100
Tpx2	lapclef1_tumor	7.41372	2.02924	5.51394e+06	0.553272	5.27828e-14	5.00724e-13	100	100
Aldh16a1	lapclef1_tumor	6.0803	2.02828	5.54793e+06	0.556683	6.03799e-17	6.98253e-16	100	100
Tceb1	lapclef1_tumor	29.3961	2.02827	5182958	0.520061	0.0249113	0.0506883	100	100
Rer1	lapclef1_tumor	23.0759	2.02791	5214013	0.523177	0.00932136	0.0212689	100	100
Pelp1	lapclef1_tumor	8.31883	2.02662	5.51841e+06	0.553721	1.79944e-12	1.50075e-11	100	100
Wdr82	lapclef1_tumor	6.88119	2.02584	5.54356e+06	0.556244	2.90682e-15	3.01835e-14	100	100
Taf15	lapclef1_tumor	9.29423	2.02554	5.50023e+06	0.551897	3.99395e-11	2.96273e-10	100	100
Kars	lapclef1_tumor	12.655	2.02461	5.41879e+06	0.543724	2.20206e-07	1.11737e-06	100	100
Srsf2	lapclef1_tumor	35.7451	2.02454	5.21662e+06	0.523439	0.00882401	0.0202248	100	100
Tsta3	lapclef1_tumor	15.6288	2.02142	5.35282e+06	0.537106	1.98276e-05	7.54673e-05	100	100
Bzw1	lapclef1_tumor	24.4861	2.02021	5180216	0.519786	0.026638	0.0538669	100	100
Ect2	lapclef1_tumor	5.54324	2.01363	5.52426e+06	0.554307	4.0728e-17	4.75833e-16	100	100
Mul1	lapclef1_tumor	6.75159	2.00986	5.55875e+06	0.557769	2.98734e-16	3.30816e-15	100	100
Elovl1	lapclef1_tumor	12.2229	2.00974	5432039	0.545054	7.2714e-08	3.91182e-07	100	100
Vps13a	lapclef1_tumor	6.18434	2.00913	5.55501e+06	0.557393	3.9275e-17	4.59413e-16	100	100
Rnf7	lapclef1_tumor	23.5411	2.00725	5227747	0.524555	0.00589069	0.0139397	100	100
Nufip1	lapclef1_tumor	5.94132	2.00551	5.5352e+06	0.555406	1.51906e-16	1.72876e-15	100	100
Mrpl32	lapclef1_tumor	15.8281	2.00465	5338488	0.535667	4.24019e-05	0.000153642	100	100
Gins4	lapclef1_tumor	6.91993	2.002	5.53977e+06	0.555864	6.1767e-15	6.30859e-14	100	100
Surf4	lapclef1_tumor	15.2006	2.00127	5375699	0.539401	5.44434e-06	2.29458e-05	100	100
Acin1	lapclef1_tumor	20.001	1.99965	5243853	0.526172	0.00314069	0.00793447	100	100
Mad2l2	lapclef1_tumor	7.25526	1.99764	5.5452e+06	0.556409	7.55698e-15	7.62962e-14	100	100
Psmd11	lapclef1_tumor	17.9621	1.99705	5263081	0.528101	0.00141491	0.00379273	100	100
Bms1	lapclef1_tumor	7.54111	1.99412	5.52934e+06	0.554818	1.15277e-13	1.06635e-12	100	100
Gm17322	lapclef1_tumor	3.22805	1.99147	5.4917e+06	0.55104	1.5519e-27	3.16674e-26	100	100
Mydgf	lapclef1_tumor	19.5112	1.99144	5238077	0.525592	0.00384627	0.00954113	100	100
Hmgcl	lapclef1_tumor	7.66993	1.99056	5.55311e+06	0.557202	1.36079e-14	1.35197e-13	100	100
Polr2c	lapclef1_tumor	16.034	1.98959	5317495	0.533561	0.000118596	0.000404687	100	100
Dhcr24	lapclef1_tumor	12.1729	1.98951	5441165	0.54597	3.24478e-08	1.79662e-07	100	100
mt-Atp6	lapclef1_tumor	193.148	1.98936	5.73529e+06	0.575483	3.40038e-17	3.98478e-16	100	100
Golga4	lapclef1_tumor	14.9901	1.98933	5397016	0.54154	1.49243e-06	6.77784e-06	100	100
Esrra	lapclef1_tumor	8.42011	1.98906	5.52262e+06	0.554143	1.24145e-12	1.0531e-11	100	100
Irf3	lapclef1_tumor	9.15051	1.98708	5.50197e+06	0.552071	3.14262e-11	2.35289e-10	100	100
Bclaf1	lapclef1_tumor	18.7111	1.98685	5.29837e+06	0.531642	0.000335181	0.00100248	100	100
Stat6	lapclef1_tumor	7.54232	1.9868	5.5268e+06	0.554562	1.24821e-13	1.15244e-12	100	100
Mak16	lapclef1_tumor	11.8641	1.98603	5.41026e+06	0.542869	2.48504e-07	1.25054e-06	100	100
Tomm40l	lapclef1_tumor	6.60021	1.98506	5.53923e+06	0.55581	1.79743e-15	1.89208e-14	100	100
Ints7	lapclef1_tumor	5.1052	1.98308	5.53948e+06	0.555835	5.47581e-19	7.10642e-18	100	100
Ssx2ip	lapclef1_tumor	6.95648	1.97959	5.54117e+06	0.556004	5.16434e-15	5.29701e-14	100	100
Coq4	lapclef1_tumor	6.5695	1.97891	5.52876e+06	0.554759	6.97402e-15	7.05581e-14	100	100
Gm16286	lapclef1_tumor	17.1284	1.97847	5.3096e+06	0.532769	0.000188095	0.000621219	100	100
Hnrnpdl	lapclef1_tumor	17.9816	1.97802	5300705	0.531876	0.000293435	0.0008853	100	100
Dtl	lapclef1_tumor	5.05702	1.97773	5.51691e+06	0.55357	2.81156e-18	3.53715e-17	100	100
Iars	lapclef1_tumor	8.15641	1.97745	5.51412e+06	0.55329	1.89921e-12	1.57783e-11	100	100
Bbip1	lapclef1_tumor	11.0198	1.97665	5.45325e+06	0.547183	9.36906e-09	5.54171e-08	100	100
Metap2	lapclef1_tumor	32.2283	1.97586	5202231	0.521995	0.0139758	0.0308121	100	100
Gm11273	lapclef1_tumor	5.10188	1.97403	5.55005e+06	0.556896	1.78463e-19	2.38328e-18	100	100
C1d	lapclef1_tumor	14.2294	1.97215	5.35391e+06	0.537215	1.5272e-05	5.90706e-05	100	100
Nelfe	lapclef1_tumor	9.56766	1.97072	5472056	0.54907	6.14394e-10	4.07991e-09	100	100
Ctage5	lapclef1_tumor	14.5027	1.96965	5379948	0.539827	3.75691e-06	1.61978e-05	100	100
Emc4	lapclef1_tumor	16.1432	1.96857	5.31603e+06	0.533414	0.00012994	0.00044075	100	100
Sart1	lapclef1_tumor	8.77635	1.96614	5.48206e+06	0.550073	9.82229e-11	7.04812e-10	100	100
Coq3	lapclef1_tumor	5.80934	1.96014	5.54525e+06	0.556414	2.09988e-17	2.47881e-16	100	100
1810037I17Rik	lapclef1_tumor	32.8077	1.95694	5.15546e+06	0.517303	0.0531648	0.0999375	100	100
Ecsit	lapclef1_tumor	5.39813	1.95525	5.54792e+06	0.556681	1.75513e-18	2.23427e-17	100	100
Fars2	lapclef1_tumor	6.48893	1.95402	5.54941e+06	0.556832	3.33812e-16	3.67974e-15	100	100
Wapl	lapclef1_tumor	14.6153	1.95289	5364955	0.538323	8.71558e-06	3.5e-05	100	100
Pip5k1b	lapclef1_tumor	6.94837	1.95235	5.52083e+06	0.553964	2.37547e-14	2.32071e-13	100	100
Adss	lapclef1_tumor	13.0291	1.95232	5380849	0.539918	2.46479e-06	1.08992e-05	100	100
Tmem126a	lapclef1_tumor	12.7743	1.94989	5414107	0.543255	3.02906e-07	1.5086e-06	100	100
Zfp593	lapclef1_tumor	10.8336	1.94886	5438939	0.545747	2.16813e-08	1.22649e-07	100	100
Nmt2	lapclef1_tumor	8.08934	1.94848	5.51143e+06	0.55302	2.03209e-12	1.68172e-11	100	100
Afg3l2	lapclef1_tumor	9.04806	1.94748	5.48857e+06	0.550727	8.23816e-11	5.95564e-10	100	100
Mettl16	lapclef1_tumor	6.42473	1.94647	5.54614e+06	0.556503	4.92696e-16	5.3851e-15	100	100
Chaf1a	lapclef1_tumor	5.51722	1.94473	5.53047e+06	0.554931	2.90958e-17	3.41584e-16	100	100
Snhg20	lapclef1_tumor	10.9584	1.94383	5.46323e+06	0.548184	3.75558e-09	2.31788e-08	100	100
Gm33370	lapclef1_tumor	3.40149	1.94039	5.5089e+06	0.552767	9.1395e-27	1.79483e-25	100	100
2510002D24Rik	lapclef1_tumor	9.40991	1.93851	5.49372e+06	0.551243	8.56309e-11	6.17667e-10	100	100
Rsl24d1	lapclef1_tumor	11.5702	1.93732	5420109	0.543857	1.20262e-07	6.29965e-07	100	100
Amn	lapclef1_tumor	4.22066	1.93577	5.5387e+06	0.555756	3.66175e-23	6.01697e-22	100	100
Adtrp	lapclef1_tumor	4.30721	1.93479	5.52137e+06	0.554018	1.26592e-21	1.91564e-20	100	100
Zdhhc6	lapclef1_tumor	8.35225	1.93452	5.48625e+06	0.550494	3.46859e-11	2.58094e-10	100	100
Chd1	lapclef1_tumor	13.751	1.93407	5378430	0.539675	3.39428e-06	1.47131e-05	100	100
Tmem87a	lapclef1_tumor	4.10855	1.93257	5.53555e+06	0.555441	2.73149e-23	4.52299e-22	100	100
Fam96b	lapclef1_tumor	15.4799	1.93054	5.31448e+06	0.533259	0.000128678	0.000436777	100	100
Prss12	lapclef1_tumor	6.11401	1.92999	5.49823e+06	0.551696	2.87656e-15	2.98852e-14	100	100
Pigr	lapclef1_tumor	30.4132	1.92818	5365787	0.538406	1.64947e-05	6.36089e-05	100	100
Clta	lapclef1_tumor	35.9608	1.92457	5164222	0.518181	0.042243	0.0815488	100	100
Tsen34	lapclef1_tumor	18.9114	1.92324	5.26329e+06	0.528122	0.00145697	0.0038963	100	100
1110004F10Rik	lapclef1_tumor	21.9222	1.91932	5.21286e+06	0.523061	0.00954593	0.0217684	100	100
Mrpl39	lapclef1_tumor	8.25198	1.9165	5.47741e+06	0.549607	6.50423e-11	4.7501e-10	100	100
Akap8	lapclef1_tumor	8.26598	1.91626	5.51369e+06	0.553247	2.44676e-12	2.01197e-11	100	100
Apopt1	lapclef1_tumor	8.95226	1.91427	5.48995e+06	0.550865	6.06072e-11	4.43963e-10	100	100
D030056L22Rik	lapclef1_tumor	6.81446	1.91358	5.49955e+06	0.551829	2.3767e-13	2.13915e-12	100	100
Ralbp1	lapclef1_tumor	19.2043	1.91065	5.23128e+06	0.52491	0.00486455	0.0117812	100	100
Pkn2	lapclef1_tumor	16.2855	1.90984	5304011	0.532208	0.000224523	0.000691092	100	100
Aes	lapclef1_tumor	35.7563	1.90772	5225275	0.524307	0.00661579	0.0154924	100	100
Hmbox1	lapclef1_tumor	5.71217	1.90622	5.51971e+06	0.553851	2.53037e-16	2.81826e-15	100	100
Cinp	lapclef1_tumor	6.55924	1.90607	5.50951e+06	0.552828	5.08783e-14	4.84083e-13	100	100
Pth1r	lapclef1_tumor	4.46155	1.90515	5.50034e+06	0.551908	3.1751e-20	4.43001e-19	100	100
Mcrs1	lapclef1_tumor	11.0919	1.905	5.42677e+06	0.544526	6.36268e-08	3.43635e-07	100	100
Chchd7	lapclef1_tumor	12.6609	1.90434	5415669	0.543412	2.54803e-07	1.28058e-06	100	100
Sap30l	lapclef1_tumor	6.99342	1.90399	5.52989e+06	0.554873	2.15184e-14	2.10542e-13	100	100
Ap1ar	lapclef1_tumor	8.99243	1.90079	5.48475e+06	0.550343	1.08406e-10	7.75581e-10	100	100
Csnk2a1	lapclef1_tumor	11.6657	1.89766	5441716	0.546025	3.00662e-08	1.67242e-07	100	100
Nudt8	lapclef1_tumor	7.84047	1.89535	5.50627e+06	0.552503	2.03927e-12	1.68621e-11	100	100
Toporsos	lapclef1_tumor	8.25858	1.89469	5.48449e+06	0.550318	2.94004e-11	2.20806e-10	100	100
Utp3	lapclef1_tumor	12.8254	1.89317	5.40095e+06	0.541934	7.09599e-07	3.36581e-06	100	100
2020-03-02	lapclef1_tumor	22.1857	1.89279	5.23842e+06	0.525627	0.0039976	0.00988385	100	100
Grtp1	lapclef1_tumor	4.75777	1.89191	5.53367e+06	0.555252	7.85493e-20	1.07575e-18	100	100
Mybl2	lapclef1_tumor	4.88267	1.89082	5.50907e+06	0.552783	7.09536e-18	8.71651e-17	100	100
Sorl1	lapclef1_tumor	7.33069	1.88804	5.51704e+06	0.553583	1.06402e-13	9.88038e-13	100	100
Tada2a	lapclef1_tumor	5.65197	1.88781	5.4953e+06	0.551402	2.21358e-15	2.32474e-14	100	100
Mtus1	lapclef1_tumor	7.41288	1.88677	5.50282e+06	0.552156	7.90036e-13	6.79424e-12	100	100
1110004E09Rik	lapclef1_tumor	9.04668	1.88592	5.46564e+06	0.548426	5.41853e-10	3.6181e-09	100	100
C330027C09Rik	lapclef1_tumor	5.23056	1.88395	5.51264e+06	0.553141	6.06957e-17	7.01485e-16	100	100
Pde4dip	lapclef1_tumor	8.99789	1.88251	5.48293e+06	0.550161	1.16929e-10	8.34392e-10	100	100
Ubtf	lapclef1_tumor	12.8793	1.88141	5.39116e+06	0.540952	1.27931e-06	5.85953e-06	100	100
Mbd3	lapclef1_tumor	18.8678	1.88055	5247356	0.526523	0.00266211	0.00683077	100	100
Noc4l	lapclef1_tumor	7.31909	1.88019	5.52127e+06	0.554008	1.45648e-13	1.33642e-12	100	100
Dgat1	lapclef1_tumor	10.0629	1.87897	5488232	0.550693	2.18527e-10	1.519e-09	100	100
Otulin	lapclef1_tumor	6.75265	1.87505	5.51553e+06	0.553432	5.2335e-14	4.96964e-13	100	100
Rps6ka1	lapclef1_tumor	13.32	1.87481	5.38843e+06	0.540678	1.71435e-06	7.72013e-06	100	100
Smek2	lapclef1_tumor	10.7173	1.87243	5.46021e+06	0.547881	4.31497e-09	2.64622e-08	100	100
Ghitm	lapclef1_tumor	18.7426	1.86783	5247927	0.52658	0.00263069	0.00675645	100	100
Lmnb1	lapclef1_tumor	10.0827	1.86742	5437355	0.545588	1.18759e-08	6.91442e-08	100	100
Ddx56	lapclef1_tumor	8.14416	1.86719	5.47157e+06	0.549021	9.2463e-11	6.65281e-10	100	100
Myl3	lapclef1_tumor	3.39674	1.86611	5.46769e+06	0.548632	1.5585e-23	2.60749e-22	100	100
Fastkd2	lapclef1_tumor	4.90994	1.86596	5.51988e+06	0.553868	3.11409e-18	3.90503e-17	100	100
Bloc1s2	lapclef1_tumor	13.554	1.86542	5.36659e+06	0.538487	6.63996e-06	2.71787e-05	100	100
Acot11	lapclef1_tumor	3.90042	1.86455	5.51409e+06	0.553287	1.60343e-22	2.55227e-21	100	100
Ufm1	lapclef1_tumor	13.6169	1.86451	5360383	0.537864	9.13916e-06	3.66044e-05	100	100
Grsf1	lapclef1_tumor	8.99548	1.86349	5.47178e+06	0.549042	3.22851e-10	2.19985e-09	100	100
Cstf3	lapclef1_tumor	7.21873	1.86343	5.50525e+06	0.552401	5.01613e-13	4.38407e-12	100	100
Maea	lapclef1_tumor	11.1369	1.8625	5418869	0.543733	1.08952e-07	5.74456e-07	100	100
Eif2b5	lapclef1_tumor	8.85208	1.86198	5.46762e+06	0.548625	3.8459e-10	2.60218e-09	100	100
Nfs1	lapclef1_tumor	9.85381	1.86095	5459996	0.547859	2.15558e-09	1.35727e-08	100	100
Cenph	lapclef1_tumor	5.38619	1.85898	5.50657e+06	0.552533	2.56332e-16	2.85167e-15	100	100
Exosc3	lapclef1_tumor	10.2952	1.85873	5.43508e+06	0.545359	2.03492e-08	1.15316e-07	100	100
Cnih1	lapclef1_tumor	13.1821	1.8577	5.35371e+06	0.537195	1.22034e-05	4.8146e-05	100	100
Ccdc167	lapclef1_tumor	4.84341	1.85695	5.53577e+06	0.555462	2.11161e-19	2.81218e-18	100	100
Psmd1	lapclef1_tumor	14.1527	1.85387	5.35007e+06	0.53683	1.72932e-05	6.64627e-05	100	100
Nudt5	lapclef1_tumor	11.6885	1.85289	5403865	0.542227	3.75777e-07	1.85432e-06	100	100
Tmem107	lapclef1_tumor	5.15797	1.85279	5.5215e+06	0.554031	1.8862e-17	2.23202e-16	100	100
Acp5	lapclef1_tumor	9.92451	1.85155	5493468	0.551218	1.41799e-10	1.00114e-09	100	100
Dld	lapclef1_tumor	11.015	1.85104	5.45929e+06	0.547789	5.69689e-09	3.43806e-08	100	100
Cdc26	lapclef1_tumor	16.4617	1.85005	5290144	0.530816	0.000425339	0.00125496	100	100
Ndufa7	lapclef1_tumor	46.3527	1.84913	5.20928e+06	0.522702	0.0112123	0.0252702	100	100
Pde5a	lapclef1_tumor	5.27784	1.84829	5.53452e+06	0.555338	3.59413e-18	4.48662e-17	100	100
Ywhab	lapclef1_tumor	21.4077	1.84713	5.1879e+06	0.520558	0.0208094	0.0430766	100	100
Gpd1	lapclef1_tumor	8.14075	1.84531	5.49007e+06	0.550877	1.28309e-11	9.93368e-11	100	100
Psmd4	lapclef1_tumor	23.3765	1.84486	5.15223e+06	0.516978	0.056853	0.10625	100	100
Trip13	lapclef1_tumor	4.21382	1.8435	5.50205e+06	0.552079	1.04215e-19	1.41522e-18	100	100
Rpp38	lapclef1_tumor	5.41923	1.84012	5.49451e+06	0.551323	1.17866e-15	1.25837e-14	100	100
Trnau1ap	lapclef1_tumor	9.76955	1.83838	5442395	0.546093	7.4298e-09	4.43128e-08	100	100
Ube2v2	lapclef1_tumor	12.8684	1.83752	5.36741e+06	0.53857	5.19623e-06	2.19576e-05	100	100
Prkca	lapclef1_tumor	5.51105	1.8372	5.51945e+06	0.553825	8.18858e-17	9.42443e-16	100	100
Tmed5	lapclef1_tumor	11.8883	1.83622	5.41181e+06	0.543024	2.34719e-07	1.18611e-06	100	100
Zfp462	lapclef1_tumor	3.99537	1.83435	5.50138e+06	0.552012	1.20865e-21	1.8304e-20	100	100
Ier3ip1	lapclef1_tumor	23.4961	1.83429	5.17258e+06	0.51902	0.0329371	0.065387	100	100
Fam192a	lapclef1_tumor	8.88604	1.83341	5.48661e+06	0.550529	7.99972e-11	5.78543e-10	100	100
Fkbp2	lapclef1_tumor	21.3705	1.83265	5244594	0.526246	0.00315181	0.00796047	100	100
Nsmce2	lapclef1_tumor	8.23075	1.83242	5.47646e+06	0.549512	5.68391e-11	4.17309e-10	100	100
Cd38	lapclef1_tumor	5.07894	1.83007	5.51742e+06	0.553621	7.12735e-18	8.75024e-17	100	100
Cdkn3	lapclef1_tumor	5.65677	1.82842	5.50146e+06	0.55202	1.23488e-15	1.31693e-14	100	100
Nop14	lapclef1_tumor	9.01221	1.82786	5.45385e+06	0.547243	1.40994e-09	9.05171e-09	100	100
Myo7b	lapclef1_tumor	9.3604	1.82757	5.46493e+06	0.548355	8.19926e-10	5.39104e-09	100	100
Rac1	lapclef1_tumor	28.5111	1.82666	5117965	0.51354	0.130032	0.217158	100	100
Cbx3	lapclef1_tumor	29.7315	1.8258	5200373	0.521809	0.0147065	0.0322429	100	100
Cst6	lapclef1_tumor	5.8306	1.82549	5.43352e+06	0.545203	2.2986e-12	1.89336e-11	100	100
2210019I11Rik	lapclef1_tumor	3.77739	1.82519	5.49688e+06	0.551561	2.42985e-22	3.82989e-21	100	100
Emp3	lapclef1_tumor	4.64645	1.82497	5.51809e+06	0.553689	1.07228e-19	1.45307e-18	100	100
Dcakd	lapclef1_tumor	7.67802	1.82463	5.49993e+06	0.551866	3.23384e-12	2.63562e-11	100	100
Polr3k	lapclef1_tumor	13.1727	1.82457	5.3522e+06	0.537043	1.30725e-05	5.13127e-05	100	100
Elovl7	lapclef1_tumor	7.42476	1.82142	5.49526e+06	0.551398	2.28837e-12	1.88654e-11	100	100
Atf1	lapclef1_tumor	7.53224	1.81869	5.47707e+06	0.549573	1.61977e-11	1.24455e-10	100	100
Nup205	lapclef1_tumor	5.13428	1.81866	5.50369e+06	0.552243	1.48026e-16	1.6856e-15	100	100
Srrm1	lapclef1_tumor	27.8224	1.81633	5114844	0.513227	0.139088	0.230569	100	100
1700123O20Rik	lapclef1_tumor	11.651	1.8157	5391832	0.54102	8.08059e-07	3.80574e-06	100	100
Atp6ap2	lapclef1_tumor	12.8858	1.81563	5.36784e+06	0.538613	4.76827e-06	2.02956e-05	100	100
Tmem205	lapclef1_tumor	14.1281	1.81487	5352357	0.537059	1.51288e-05	5.85516e-05	100	100
2410016O06Rik	lapclef1_tumor	5.40831	1.81113	5.50034e+06	0.551908	6.91273e-16	7.50037e-15	100	100
Psmd8	lapclef1_tumor	25.7165	1.80631	5151445	0.516899	0.0585093	0.109071	100	100
Stmn1	lapclef1_tumor	49.0765	1.8062	5236262	0.52541	0.00453166	0.0110428	100	100
Smim13	lapclef1_tumor	4.5581	1.80614	5.51511e+06	0.553389	3.27939e-19	4.31095e-18	100	100
Pigf	lapclef1_tumor	7.80122	1.80595	5.47827e+06	0.549693	2.77285e-11	2.0898e-10	100	100
B3glct	lapclef1_tumor	6.02516	1.80328	5.49667e+06	0.55154	1.71477e-14	1.68804e-13	100	100
Ppic	lapclef1_tumor	6.58062	1.80274	5.49326e+06	0.551197	9.50537e-14	8.8821e-13	100	100
Fis1	lapclef1_tumor	32.3116	1.80226	5.12648e+06	0.514394	0.107759	0.18436	100	100
Canx	lapclef1_tumor	24.558	1.80208	5.19351e+06	0.52112	0.0179845	0.0385821	100	100
Ing2	lapclef1_tumor	7.50095	1.79851	5.48396e+06	0.550264	8.94569e-12	7.01569e-11	100	100
Elavl1	lapclef1_tumor	15.3556	1.79328	5304338	0.532241	0.000202921	0.000640214	100	100
Tfb2m	lapclef1_tumor	6.10803	1.79247	5.49168e+06	0.551039	5.83082e-14	5.51787e-13	100	100
Commd1	lapclef1_tumor	20.7825	1.79244	5234837	0.525267	0.00445112	0.0108671	100	100
Sys1	lapclef1_tumor	13.9703	1.79232	5.34735e+06	0.536557	1.96591e-05	7.48852e-05	100	100
Actl6a	lapclef1_tumor	13.9394	1.79179	5347517	0.536573	1.99082e-05	7.57594e-05	100	100
Fam98b	lapclef1_tumor	7.02477	1.79174	5.4824e+06	0.550107	3.40725e-12	2.77345e-11	100	100
Pusl1	lapclef1_tumor	5.96521	1.79144	5.49693e+06	0.551565	2.44629e-14	2.38748e-13	100	100
Ebpl	lapclef1_tumor	7.26916	1.7911	5.49765e+06	0.551638	8.83707e-13	7.57956e-12	100	100
Mrps10	lapclef1_tumor	13.108	1.79081	5.32232e+06	0.534045	6.00328e-05	0.000213878	100	100
Zpr1	lapclef1_tumor	7.62545	1.79052	5.4707e+06	0.548933	3.93989e-11	2.92375e-10	100	100
Gpr89	lapclef1_tumor	6.57605	1.79049	5.49871e+06	0.551744	1.65476e-13	1.51046e-12	100	100
Plp2	lapclef1_tumor	19.2062	1.78982	5218658	0.523643	0.00747399	0.017357	100	100
Eif5	lapclef1_tumor	34.8212	1.78836	5.16163e+06	0.517921	0.0452589	0.0866869	100	100
Plek2	lapclef1_tumor	7.58428	1.78686	5.48172e+06	0.550039	1.00847e-11	7.85478e-11	100	100
Tarbp2	lapclef1_tumor	7.57377	1.78336	5.49793e+06	0.551666	2.85173e-12	2.33109e-11	100	100
Cmtm7	lapclef1_tumor	12.4455	1.77992	5.39492e+06	0.54133	7.7357e-07	3.65399e-06	100	100
Smim20	lapclef1_tumor	12.9891	1.77965	5370711	0.538901	4.56284e-06	1.94555e-05	100	100
Stard4	lapclef1_tumor	11.7164	1.77872	5415590	0.543404	1.65704e-07	8.57544e-07	100	100
Las1l	lapclef1_tumor	9.17394	1.77869	5.47932e+06	0.549799	1.7965e-10	1.25599e-09	100	100
Polr3h	lapclef1_tumor	6.2162	1.77637	5.49967e+06	0.551841	4.20483e-14	4.03646e-13	100	100
Atp2a2	lapclef1_tumor	14.9465	1.77563	5329960	0.534812	5.49033e-05	0.0001964	100	100
Fam173a	lapclef1_tumor	16.8656	1.77561	5290176	0.53082	0.000436021	0.00128264	100	100
Ascc3	lapclef1_tumor	9.11467	1.77474	5.46596e+06	0.548458	5.26535e-10	3.52068e-09	100	100
Asf1b	lapclef1_tumor	4.52352	1.77446	5.4786e+06	0.549726	3.85341e-17	4.5102e-16	100	100
Actr1b	lapclef1_tumor	9.94851	1.77426	5447050	0.54656	6.33778e-09	3.79873e-08	100	100
N6amt2	lapclef1_tumor	11.2912	1.77041	5.3903e+06	0.540866	7.47054e-07	3.53392e-06	100	100
Nup85	lapclef1_tumor	5.84099	1.76892	5.48039e+06	0.549906	7.62322e-14	7.15797e-13	100	100
Ppp1r7	lapclef1_tumor	8.00409	1.76885	5.46355e+06	0.548217	1.45397e-10	1.02505e-09	100	100
Snhg12	lapclef1_tumor	7.02278	1.76754	5.49208e+06	0.551079	1.05315e-12	8.98502e-12	100	100
Drg2	lapclef1_tumor	6.96916	1.76705	5.4632e+06	0.548181	2.06759e-11	1.573e-10	100	100
Wdr55	lapclef1_tumor	6.48164	1.76559	5.4884e+06	0.550709	4.25124e-13	3.73924e-12	100	100
Ankrd11	lapclef1_tumor	20.9972	1.76551	5.21514e+06	0.52329	0.00874283	0.0200625	100	100
Pdcl3	lapclef1_tumor	12.2802	1.763	5396352	0.541473	7.62546e-07	3.60368e-06	100	100
Usp15	lapclef1_tumor	7.23875	1.76152	5.50562e+06	0.552438	6.44027e-13	5.59334e-12	100	100
Smim12	lapclef1_tumor	7.90488	1.76084	5.45244e+06	0.547102	3.68474e-10	2.49751e-09	100	100
Pfdn1	lapclef1_tumor	22.81	1.75859	5171985	0.51896	0.033375	0.066134	100	100
Ppat	lapclef1_tumor	6.4811	1.75824	5.48106e+06	0.549973	6.83892e-13	5.92625e-12	100	100
Plekha6	lapclef1_tumor	5.48397	1.75629	5.4908e+06	0.550951	3.17901e-15	3.29389e-14	100	100
Ap2s1	lapclef1_tumor	25.0058	1.75541	5114581	0.5132	0.139432	0.231053	100	100
Cul5	lapclef1_tumor	7.69853	1.7548	5.47431e+06	0.549295	3.30787e-11	2.46991e-10	100	100
Dusp16	lapclef1_tumor	6.02502	1.75385	5.47771e+06	0.549637	1.35936e-13	1.24909e-12	100	100
Anxa11	lapclef1_tumor	13.2689	1.75258	5.33517e+06	0.535334	3.15136e-05	0.000116282	100	100
Atp13a1	lapclef1_tumor	7.39237	1.75234	5.47336e+06	0.5492	1.83348e-11	1.40262e-10	100	100
DHRSX	lapclef1_tumor	8.50647	1.75225	5.46104e+06	0.547964	4.4797e-10	3.01098e-09	100	100
Rnf126	lapclef1_tumor	13.1236	1.74977	5335460	0.535363	3.06311e-05	0.000113242	100	100
Rtfdc1	lapclef1_tumor	10.9786	1.74881	5.40617e+06	0.542459	2.24358e-07	1.13673e-06	100	100
Ptcd2	lapclef1_tumor	6.32524	1.74874	5.49904e+06	0.551777	6.47293e-14	6.11354e-13	100	100
Myg1	lapclef1_tumor	7.65107	1.74867	5.45407e+06	0.547265	1.94541e-10	1.35666e-09	100	100
Sgol1	lapclef1_tumor	4.74307	1.74814	5.4615e+06	0.54801	1.25099e-15	1.33191e-14	100	100
Fbln1	lapclef1_tumor	10.577	1.74713	5409207	0.542763	1.18217e-07	6.20264e-07	100	100
Chtf8	lapclef1_tumor	11.2792	1.74538	5392929	0.54113	6.08717e-07	2.90944e-06	100	100
Katna1	lapclef1_tumor	7.89934	1.74408	5.47477e+06	0.549342	4.2882e-11	3.17857e-10	100	100
Mmp15	lapclef1_tumor	6.5102	1.74295	5.48475e+06	0.550343	2.64045e-13	2.36114e-12	100	100
Twistnb	lapclef1_tumor	9.5176	1.74292	5440020	0.545855	6.89328e-09	4.12402e-08	100	100
Med8	lapclef1_tumor	11.9477	1.74266	5.35991e+06	0.537817	6.04001e-06	2.53183e-05	100	100
Sgta	lapclef1_tumor	11.2052	1.74187	5396673	0.541506	4.75739e-07	2.30637e-06	100	100
Psmb2	lapclef1_tumor	35.3021	1.74159	5.1045e+06	0.512189	0.173258	0.2778	100	100
Hnrnpll	lapclef1_tumor	8.33302	1.74077	5.44854e+06	0.54671	9.50048e-10	6.20647e-09	100	100
Tmem266	lapclef1_tumor	4.61847	1.7393	5.45906e+06	0.547765	6.72107e-16	7.30883e-15	100	100
Ahsa2	lapclef1_tumor	6.47403	1.73921	5.45476e+06	0.547334	9.00567e-12	7.05986e-11	100	100
Psmb6	lapclef1_tumor	39.3349	1.73883	5.17629e+06	0.519392	0.030287	0.0605552	100	100
Slc44a1	lapclef1_tumor	10.6209	1.73883	5.41148e+06	0.542992	1.20784e-07	6.32358e-07	100	100
Zc3h13	lapclef1_tumor	11.2159	1.73823	5394869	0.541325	4.97506e-07	2.40706e-06	100	100
Trim37	lapclef1_tumor	4.93686	1.73729	5.48899e+06	0.550769	3.45449e-16	3.80383e-15	100	100
Mogs	lapclef1_tumor	6.02399	1.73583	5.48233e+06	0.5501	1.31576e-13	1.21017e-12	100	100
Tfdp2	lapclef1_tumor	10.2328	1.73465	5427417	0.54459	3.0289e-08	1.68433e-07	100	100
Lmnb2	lapclef1_tumor	5.40481	1.73444	5.49251e+06	0.551122	2.7873e-15	2.90831e-14	100	100
Nmd3	lapclef1_tumor	7.61173	1.73393	5.46495e+06	0.548357	6.0247e-11	4.41827e-10	100	100
Hps4	lapclef1_tumor	5.00962	1.73291	5.48662e+06	0.550531	2.96455e-16	3.28669e-15	100	100
Opa3	lapclef1_tumor	6.98224	1.73198	5.47593e+06	0.549459	6.77732e-12	5.38951e-11	100	100
Ctu2	lapclef1_tumor	6.25365	1.72999	5.48759e+06	0.550629	2.1489e-13	1.94134e-12	100	100
Mboat7	lapclef1_tumor	5.85852	1.72917	5.48985e+06	0.550855	3.81242e-14	3.66706e-13	100	100
Mrpl10	lapclef1_tumor	8.47858	1.72897	5.44259e+06	0.546113	1.92463e-09	1.21979e-08	100	100
Exosc4	lapclef1_tumor	11.7409	1.72694	5.37069e+06	0.538899	3.00853e-06	1.31294e-05	100	100
Cdhr2	lapclef1_tumor	5.79103	1.72603	5.49272e+06	0.551143	9.9008e-15	9.90797e-14	100	100
Mrfap1	lapclef1_tumor	33.1273	1.72281	5070774	0.508805	0.325218	0.469449	100	100
Mif4gd	lapclef1_tumor	7.52231	1.72201	5.4901e+06	0.55088	5.44573e-12	4.3629e-11	100	100
Ubac1	lapclef1_tumor	5.86343	1.72196	5.49717e+06	0.55159	1.68142e-14	1.65605e-13	100	100
Dcps	lapclef1_tumor	7.21297	1.72103	5.45977e+06	0.547836	4.50772e-11	3.33361e-10	100	100
Nvl	lapclef1_tumor	7.03397	1.71961	5.46378e+06	0.548239	2.08051e-11	1.5822e-10	100	100
Ndufaf2	lapclef1_tumor	8.6576	1.71954	5.46421e+06	0.548282	4.19357e-10	2.83048e-09	100	100
Tmx2	lapclef1_tumor	8.82727	1.71747	5.45926e+06	0.547785	6.98924e-10	4.62376e-09	100	100
Rbm38	lapclef1_tumor	4.86955	1.71576	5.47006e+06	0.54887	1.54959e-15	1.63899e-14	100	100
Acss2	lapclef1_tumor	4.70963	1.71443	5.48057e+06	0.549924	4.25242e-17	4.96218e-16	100	100
Acadm	lapclef1_tumor	10.9673	1.71333	5427437	0.544592	5.03693e-08	2.74643e-07	100	100
Timm21	lapclef1_tumor	6.40636	1.71296	5.47267e+06	0.549132	1.56489e-12	1.31592e-11	100	100
Mrps17	lapclef1_tumor	17.5097	1.71233	5.22727e+06	0.524508	0.00530483	0.0126541	100	100
Yy1	lapclef1_tumor	12.1241	1.71158	5365082	0.538336	4.67324e-06	1.9913e-05	100	100
Paox	lapclef1_tumor	6.16175	1.7106	5.46719e+06	0.548581	1.0899e-12	9.28622e-12	100	100
Mcts1	lapclef1_tumor	10.2045	1.70996	5.40902e+06	0.542745	1.12256e-07	5.91235e-07	100	100
Rfc2	lapclef1_tumor	11.7888	1.70968	5379434	0.539776	1.59585e-06	7.22238e-06	100	100
Arl1	lapclef1_tumor	14.2319	1.70875	5.31459e+06	0.533269	0.000107353	0.000368145	100	100
Pxylp1	lapclef1_tumor	4.00608	1.70751	5.45893e+06	0.547753	2.40071e-18	3.0341e-17	100	100
Add3	lapclef1_tumor	11.4016	1.70733	5414265	0.543271	1.51401e-07	7.87317e-07	100	100
Akap1	lapclef1_tumor	5.04122	1.70712	5.49899e+06	0.551772	1.16496e-16	1.33205e-15	100	100
Pdcd2	lapclef1_tumor	9.12617	1.70708	5.46116e+06	0.547976	8.5861e-10	5.63388e-09	100	100
Slc9a3r1	lapclef1_tumor	17.89	1.70611	5.25021e+06	0.526809	0.0022849	0.00592108	100	100
Mis18a	lapclef1_tumor	5.24089	1.70564	5.45593e+06	0.547452	7.34748e-14	6.90578e-13	100	100
Chordc1	lapclef1_tumor	6.43272	1.70381	5.48991e+06	0.550861	2.56773e-13	2.2993e-12	100	100
Cybrd1	lapclef1_tumor	4.93055	1.70341	5.45172e+06	0.547029	1.41252e-15	1.49893e-14	100	100
Dnaaf2	lapclef1_tumor	5.23841	1.7007	5.46995e+06	0.548858	2.18044e-14	2.13233e-13	100	100
Trim27	lapclef1_tumor	11.1524	1.69919	5.40514e+06	0.542355	2.50787e-07	1.26138e-06	100	100
Usp39	lapclef1_tumor	6.30806	1.69893	5.47729e+06	0.549595	9.11495e-13	7.81097e-12	100	100
Hist1h1b	lapclef1_tumor	4.92151	1.69284	5.36164e+06	0.537991	1.61526e-11	1.24158e-10	100	100
Rbm14	lapclef1_tumor	7.1974	1.69197	5.47699e+06	0.549565	9.69685e-12	7.57099e-11	100	100
Slc23a3	lapclef1_tumor	3.65713	1.69122	5.45036e+06	0.546893	8.20359e-20	1.12033e-18	100	100
Cbx7	lapclef1_tumor	3.20913	1.69081	5.45591e+06	0.54745	4.25789e-23	6.97874e-22	100	100
Emc2	lapclef1_tumor	6.82187	1.69005	5.45453e+06	0.547311	2.33124e-11	1.76731e-10	100	100
Srek1ip1	lapclef1_tumor	10.2268	1.68963	5.42736e+06	0.544585	3.16593e-08	1.75649e-07	100	100
Pithd1	lapclef1_tumor	6.73869	1.68958	5.47351e+06	0.549216	3.91848e-12	3.16823e-11	100	100
Cyp51	lapclef1_tumor	10.586	1.68714	5.41638e+06	0.543483	7.84317e-08	4.20303e-07	100	100
Gatad2a	lapclef1_tumor	9.4162	1.68625	5409825	0.542825	6.1681e-08	3.33592e-07	100	100
Hprt	lapclef1_tumor	21.3272	1.68368	5.14146e+06	0.515897	0.0737593	0.133695	100	100
Pgm3	lapclef1_tumor	6.04062	1.67911	5.4727e+06	0.549135	3.88284e-13	3.42768e-12	100	100
Wdr36	lapclef1_tumor	6.22098	1.67828	5.45087e+06	0.546944	8.80018e-12	6.92124e-11	100	100
Tdg	lapclef1_tumor	12.1581	1.67827	5340989	0.535918	1.80998e-05	6.93419e-05	100	100
Farsa	lapclef1_tumor	9.22817	1.67804	5.42383e+06	0.544231	1.83368e-08	1.04433e-07	100	100
Fbxl6	lapclef1_tumor	5.82515	1.67801	5.48539e+06	0.550408	3.716e-14	3.57966e-13	100	100
Ide	lapclef1_tumor	7.22117	1.678	5.47664e+06	0.549529	9.19185e-12	7.19705e-11	100	100
Psmg2	lapclef1_tumor	8.00236	1.67748	5.45846e+06	0.547705	2.68888e-10	1.85174e-09	100	100
Med12	lapclef1_tumor	4.83923	1.67608	5.4782e+06	0.549686	3.60931e-16	3.96511e-15	100	100
Polr2b	lapclef1_tumor	7.34185	1.6745	5.47414e+06	0.549279	1.93541e-11	1.47826e-10	100	100
Hscb	lapclef1_tumor	6.01155	1.67427	5.47264e+06	0.549128	2.98094e-13	2.6521e-12	100	100
Tnpo3	lapclef1_tumor	10.3126	1.67344	5.42389e+06	0.544237	4.5391e-08	2.48903e-07	100	100
Htra2	lapclef1_tumor	5.99102	1.67266	5.47985e+06	0.549851	1.56393e-13	1.43026e-12	100	100
Sel1l3	lapclef1_tumor	6.54744	1.66845	5.47837e+06	0.549703	1.17439e-12	9.98851e-12	100	100
Coq5	lapclef1_tumor	5.98583	1.6641	5.47324e+06	0.549189	3.72139e-13	3.28817e-12	100	100
Zfp326	lapclef1_tumor	11.3688	1.66403	5.37728e+06	0.53956	1.65762e-06	7.49107e-06	100	100
Cdkn2aipnl	lapclef1_tumor	8.63172	1.66347	5.43126e+06	0.544976	5.61846e-09	3.39391e-08	100	100
Exoc5	lapclef1_tumor	7.41508	1.66324	5.45588e+06	0.547447	9.35168e-11	6.72041e-10	100	100
Akap11	lapclef1_tumor	6.11833	1.66314	5.47047e+06	0.54891	4.45033e-13	3.90191e-12	100	100
Cd3eap	lapclef1_tumor	6.43123	1.66302	5.46848e+06	0.548711	2.25149e-12	1.85693e-11	100	100
Preb	lapclef1_tumor	7.45389	1.6627	5.44231e+06	0.546085	3.74946e-10	2.5387e-09	100	100
Naf1	lapclef1_tumor	5.95167	1.66246	5.47855e+06	0.549722	1.77544e-13	1.61681e-12	100	100
Bod1	lapclef1_tumor	10.0676	1.66153	5407801	0.542622	1.18206e-07	6.20264e-07	100	100
Smyd5	lapclef1_tumor	4.72228	1.66139	5.45966e+06	0.547826	2.97677e-15	3.08766e-14	100	100
Kat2a	lapclef1_tumor	5.70829	1.6607	5.46814e+06	0.548677	2.36511e-13	2.1307e-12	100	100
Polr1e	lapclef1_tumor	4.42802	1.66004	5.45588e+06	0.547446	5.7015e-16	6.2211e-15	100	100
Pcgf6	lapclef1_tumor	6.21802	1.65959	5.49129e+06	0.550999	1.05273e-13	9.78029e-13	100	100
Fastk	lapclef1_tumor	7.30832	1.65936	5.48227e+06	0.550095	6.99204e-12	5.55111e-11	100	100
Hmgn2	lapclef1_tumor	24.4621	1.65895	5173759	0.519138	0.031494	0.0627737	100	100
Galm	lapclef1_tumor	6.41134	1.65857	5.45384e+06	0.547242	6.87911e-12	5.4637e-11	100	100
Napa	lapclef1_tumor	15.1067	1.65532	5.26169e+06	0.527962	0.00124473	0.00337542	100	100
Trnt1	lapclef1_tumor	7.68575	1.65382	5.44185e+06	0.546038	5.4927e-10	3.66382e-09	100	100
Eed	lapclef1_tumor	9.03661	1.65218	5.41298e+06	0.543142	3.20082e-08	1.77381e-07	100	100
Rnf20	lapclef1_tumor	8.58405	1.64998	5.42751e+06	0.5446	6.26327e-09	3.75757e-08	100	100
Nek2	lapclef1_tumor	3.85668	1.64887	5.43967e+06	0.54582	3.95808e-17	4.62709e-16	100	100
Pradc1	lapclef1_tumor	5.04805	1.64781	5.47246e+06	0.54911	7.63271e-15	7.70206e-14	100	100
Ociad1	lapclef1_tumor	16.7107	1.6477	5235212	0.525305	0.00384182	0.00953253	100	100
Supt6	lapclef1_tumor	7.79435	1.64661	5.44353e+06	0.546207	6.59663e-10	4.37151e-09	100	100
Msl3	lapclef1_tumor	6.59193	1.64627	5.46212e+06	0.548072	8.61543e-12	6.78421e-11	100	100
Ammecr1	lapclef1_tumor	7.76198	1.64537	5.43166e+06	0.545016	1.43024e-09	9.16988e-09	100	100
Rpp14	lapclef1_tumor	7.82808	1.6443	5.45038e+06	0.546895	3.68741e-10	2.49844e-09	100	100
Clspn	lapclef1_tumor	4.85948	1.64395	5.43411e+06	0.545262	6.48466e-14	6.12162e-13	100	100
Zfp771	lapclef1_tumor	8.95383	1.64391	5.40725e+06	0.542567	4.61274e-08	2.5244e-07	100	100
Wdr45b	lapclef1_tumor	7.93327	1.6439	5.45993e+06	0.547853	1.7926e-10	1.25372e-09	100	100
Pcdh1	lapclef1_tumor	7.36324	1.64376	5.46587e+06	0.548449	2.94735e-11	2.21183e-10	100	100
Cmtm4	lapclef1_tumor	7.99511	1.64252	5.43791e+06	0.545644	1.41379e-09	9.07342e-09	100	100
Zyx	lapclef1_tumor	10.1228	1.64219	5.43906e+06	0.545759	9.61754e-09	5.67825e-08	100	100
Fam102a	lapclef1_tumor	7.35126	1.64081	5.45471e+06	0.547329	3.1901e-11	2.38659e-10	100	100
Ccdc12	lapclef1_tumor	22.6337	1.64026	5.17659e+06	0.519423	0.0293018	0.0587374	100	100
Ahcyl2	lapclef1_tumor	7.08961	1.63986	5.47478e+06	0.549343	6.55742e-12	5.21893e-11	100	100
Ocln	lapclef1_tumor	9.22209	1.63954	5.46761e+06	0.548623	4.46927e-10	3.00502e-09	100	100
Copb2	lapclef1_tumor	11.6175	1.63865	5.3896e+06	0.540796	9.25181e-07	4.32363e-06	100	100
Ankra2	lapclef1_tumor	7.21022	1.63706	5.44962e+06	0.546819	1.08577e-10	7.76514e-10	100	100
Rab25	lapclef1_tumor	27.4937	1.63516	5.10775e+06	0.512515	0.161563	0.26161	100	100
Nup43	lapclef1_tumor	5.17345	1.63163	5.44227e+06	0.546081	3.52775e-13	3.12421e-12	100	100
Rpn1	lapclef1_tumor	20.0928	1.63065	5192055	0.520974	0.0179573	0.0385821	100	100
C130074G19Rik	lapclef1_tumor	3.80975	1.62804	5.4509e+06	0.546947	1.77708e-18	2.26072e-17	100	100
Tbl3	lapclef1_tumor	7.30832	1.62768	5.45488e+06	0.547347	9.03064e-11	6.50179e-10	100	100
Znhit1	lapclef1_tumor	16.9338	1.6257	5.21802e+06	0.523579	0.00712075	0.0165972	100	100
Cst3	lapclef1_tumor	47.8643	1.62138	5138033	0.515554	0.0822958	0.147549	100	100
Ddx47	lapclef1_tumor	7.7344	1.61748	5.44635e+06	0.54649	4.45148e-10	2.9941e-09	100	100
Pck2	lapclef1_tumor	5.05656	1.61502	5.4596e+06	0.54782	1.63849e-14	1.61624e-13	100	100
Incenp	lapclef1_tumor	6.09282	1.61395	5.42379e+06	0.544226	3.53094e-11	2.62632e-10	100	100
Slc35c1	lapclef1_tumor	9.88398	1.61253	5.39975e+06	0.541815	1.20784e-07	6.32358e-07	100	100
Lpin2	lapclef1_tumor	5.78441	1.61247	5.46286e+06	0.548147	2.75806e-13	2.45947e-12	100	100
Slc6a6	lapclef1_tumor	13.3347	1.61236	5.34062e+06	0.535881	2.34607e-05	8.82012e-05	100	100
Ubap2	lapclef1_tumor	10.3788	1.61224	5378045	0.539636	9.62299e-07	4.48841e-06	100	100
Rbck1	lapclef1_tumor	9.64304	1.61053	5426762	0.544525	2.29648e-08	1.29342e-07	100	100
Srp72	lapclef1_tumor	12.6173	1.609	5.33195e+06	0.535012	3.34534e-05	0.000123181	100	100
Rpl27-ps3	lapclef1_tumor	13.2236	1.60896	5306878	0.532496	0.00013651	0.000461247	100	100
Mlf2	lapclef1_tumor	25.0188	1.60713	5.10246e+06	0.511984	0.179592	0.286506	100	100
Alkbh1	lapclef1_tumor	9.54329	1.60612	5384663	0.540301	3.3983e-07	1.68295e-06	100	100
Rexo4	lapclef1_tumor	5.90305	1.60599	5.44771e+06	0.546627	4.89762e-12	3.9303e-11	100	100
Fgfr2	lapclef1_tumor	5.55876	1.60524	5.4514e+06	0.546997	3.61515e-13	3.19722e-12	100	100
Ncapd3	lapclef1_tumor	5.60184	1.60491	5.46224e+06	0.548085	2.1248e-13	1.92047e-12	100	100
Tspan15	lapclef1_tumor	8.23542	1.60367	5.44116e+06	0.545969	1.15365e-09	7.48093e-09	100	100
Ccar1	lapclef1_tumor	15.7335	1.60321	5.2671e+06	0.528504	0.00104852	0.00288054	100	100
Pom121	lapclef1_tumor	6.06893	1.60259	5.46939e+06	0.548802	8.34332e-13	7.16243e-12	100	100
Arpc4	lapclef1_tumor	17.917	1.60181	5.22182e+06	0.523961	0.00649715	0.0152376	100	100
Slfn9	lapclef1_tumor	4.02035	1.60168	5.41673e+06	0.543518	1.79769e-15	1.89208e-14	100	100
Kif22	lapclef1_tumor	5.44111	1.60037	5.44383e+06	0.546237	5.7437e-13	5.00186e-12	100	100
Timeless	lapclef1_tumor	3.82909	1.59973	5.43006e+06	0.544856	1.14165e-16	1.30617e-15	100	100
Wbp4	lapclef1_tumor	12.615	1.59917	5317046	0.533516	6.97205e-05	0.000245495	100	100
Slc26a2	lapclef1_tumor	7.52291	1.59915	5.45457e+06	0.547315	7.40319e-11	5.37078e-10	100	100
Snhg6	lapclef1_tumor	22.456	1.599	5128203	0.514567	0.101752	0.175231	100	100
Rrp7a	lapclef1_tumor	9.89636	1.59801	5390368	0.540873	3.22543e-07	1.60185e-06	100	100
Yars2	lapclef1_tumor	5.62317	1.59586	5.43688e+06	0.54554	5.30399e-12	4.25287e-11	100	100
Immp2l	lapclef1_tumor	6.75366	1.59387	5.45996e+06	0.547856	9.27628e-12	7.25728e-11	100	100
Srsf6	lapclef1_tumor	23.6634	1.59324	5082593	0.509991	0.262651	0.394578	100	100
Zc3h18	lapclef1_tumor	8.9201	1.59243	5.41377e+06	0.543222	2.77586e-08	1.54986e-07	100	100
Amd1	lapclef1_tumor	10.0953	1.59202	5382655	0.540099	5.96243e-07	2.85193e-06	100	100
Rnf220	lapclef1_tumor	8.1992	1.59025	5.43497e+06	0.545348	2.43293e-09	1.52494e-08	100	100
Adk	lapclef1_tumor	9.01742	1.58791	5.41664e+06	0.543509	2.46916e-08	1.38663e-07	100	100
Kif20b	lapclef1_tumor	5.23779	1.58708	5.42462e+06	0.54431	1.69509e-12	1.41985e-11	100	100
Ddc	lapclef1_tumor	4.37936	1.58589	5.44321e+06	0.546175	9.50807e-16	1.01848e-14	100	100
Rcor1	lapclef1_tumor	7.20519	1.58296	5.45804e+06	0.547663	5.54021e-11	4.07534e-10	100	100
Scrib	lapclef1_tumor	5.78533	1.58169	5.4568e+06	0.547539	1.23635e-12	1.04924e-11	100	100
Knop1	lapclef1_tumor	18.7547	1.57998	5188091	0.520576	0.0197387	0.0410186	100	100
Prpf38a	lapclef1_tumor	9.443	1.57945	5.40007e+06	0.541846	1.36726e-07	7.13115e-07	100	100
Zmiz2	lapclef1_tumor	6.3104	1.57913	5.45699e+06	0.547558	5.77566e-12	4.61384e-11	100	100
Ripk3	lapclef1_tumor	6.36192	1.57856	5.43958e+06	0.545811	3.37296e-11	2.51462e-10	100	100
Sbds	lapclef1_tumor	11.8606	1.57839	5.35093e+06	0.536916	9.32826e-06	3.73208e-05	100	100
Bysl	lapclef1_tumor	5.59363	1.57827	5.44013e+06	0.545866	3.21522e-12	2.62155e-11	100	100
Dtd1	lapclef1_tumor	7.69157	1.5758	5.41891e+06	0.543737	3.96803e-09	2.44354e-08	100	100
Pex16	lapclef1_tumor	6.6959	1.57429	5.44259e+06	0.546113	7.3422e-11	5.32985e-10	100	100
Csnk1g2	lapclef1_tumor	9.51352	1.57407	5384110	0.540245	3.85646e-07	1.90108e-06	100	100
Gtf2f2	lapclef1_tumor	9.23504	1.57346	5.38574e+06	0.540408	2.81708e-07	1.40665e-06	100	100
Lamtor1	lapclef1_tumor	18.2673	1.57269	5.17832e+06	0.519596	0.0262234	0.0531009	100	100
Jade1	lapclef1_tumor	5.48974	1.57205	5.44001e+06	0.545854	1.74103e-12	1.45518e-11	100	100
Ubqln4	lapclef1_tumor	5.79334	1.57141	5.474e+06	0.549264	1.93805e-13	1.75579e-12	100	100
Rad23b	lapclef1_tumor	15.9019	1.5697	5.24333e+06	0.526119	0.00270834	0.00693651	100	100
Purb	lapclef1_tumor	20.0483	1.56731	5.14614e+06	0.516367	0.0646789	0.119147	100	100
Fam103a1	lapclef1_tumor	19.1917	1.56647	5.18636e+06	0.520403	0.0211322	0.0436981	100	100
Gtf3c6	lapclef1_tumor	12.3211	1.5655	5323283	0.534142	4.751e-05	0.000171156	100	100
Hist1h1e	lapclef1_tumor	6.14013	1.56529	5.39578e+06	0.541416	1.86314e-10	1.30117e-09	100	100
Nelfcd	lapclef1_tumor	5.86498	1.5628	5.44211e+06	0.546065	6.47442e-12	5.15499e-11	100	100
Uck2	lapclef1_tumor	9.61279	1.56149	5.42169e+06	0.544016	3.18955e-08	1.76807e-07	100	100
Kif11	lapclef1_tumor	4.33507	1.56134	5.42646e+06	0.544494	6.7766e-15	6.87768e-14	100	100
Fam133b	lapclef1_tumor	10.1371	1.5613	5399709	0.54181	2.12147e-07	1.07713e-06	100	100
Eif2b2	lapclef1_tumor	8.07711	1.56095	5.42513e+06	0.544361	4.79584e-09	2.92442e-08	100	100
Arfgef1	lapclef1_tumor	11.9373	1.56082	5362304	0.538057	5.06948e-06	2.14925e-05	100	100
Chaf1b	lapclef1_tumor	5.33679	1.56009	5.42767e+06	0.544616	3.52267e-12	2.86499e-11	100	100
Ndufaf3	lapclef1_tumor	9.99785	1.55962	5395991	0.541437	2.40704e-07	1.2135e-06	100	100
Pold1	lapclef1_tumor	4.37438	1.55776	5.43093e+06	0.544943	9.85212e-15	9.86437e-14	100	100
Racgap1	lapclef1_tumor	5.78186	1.55648	5.4276e+06	0.544608	1.1135e-11	8.6554e-11	100	100
Lbh	lapclef1_tumor	6.85723	1.55547	5.44929e+06	0.546785	1.24243e-11	9.63429e-11	100	100
Jagn1	lapclef1_tumor	12.186	1.55434	5338950	0.535714	2.00424e-05	7.62344e-05	100	100
Tmem251	lapclef1_tumor	7.14051	1.55362	5.42479e+06	0.544327	1.0175e-09	6.62698e-09	100	100
Wdr5	lapclef1_tumor	5.70453	1.55306	5.44537e+06	0.546392	3.04695e-12	2.48856e-11	100	100
Acot8	lapclef1_tumor	6.53233	1.55297	5.42714e+06	0.544562	2.09699e-10	1.45973e-09	100	100
Znrd1	lapclef1_tumor	9.2803	1.55284	5.39445e+06	0.541282	1.70638e-07	8.80951e-07	100	100
Psmd14	lapclef1_tumor	15.4536	1.55256	5250459	0.526834	0.00199902	0.00523003	100	100
Coa5	lapclef1_tumor	7.67593	1.5489	5.43151e+06	0.545001	1.20215e-09	7.78238e-09	100	100
Tfap4	lapclef1_tumor	6.15763	1.54879	5.42801e+06	0.54465	5.58243e-11	4.10327e-10	100	100
Slc38a2	lapclef1_tumor	9.91426	1.54794	5.40549e+06	0.542391	1.12517e-07	5.92445e-07	100	100
Api5	lapclef1_tumor	8.24215	1.54764	5.4178e+06	0.543625	9.69252e-09	5.71728e-08	100	100
Stag1	lapclef1_tumor	6.94586	1.54579	5.42489e+06	0.544336	6.50086e-10	4.30952e-09	100	100
Vdr	lapclef1_tumor	4.33799	1.54494	5.4121e+06	0.543054	2.57863e-14	2.51537e-13	100	100
Sema6d	lapclef1_tumor	2.89479	1.54464	5.41497e+06	0.543341	4.70527e-22	7.27979e-21	100	100
Nudt9	lapclef1_tumor	10.6143	1.54448	5.3447e+06	0.53629	8.66796e-06	3.48377e-05	100	100
Bub1	lapclef1_tumor	3.72469	1.54371	5.41765e+06	0.54361	2.49447e-16	2.78149e-15	100	100
Hnrnpd	lapclef1_tumor	18.8203	1.54229	5.1847e+06	0.520236	0.0216909	0.0447528	100	100
Cstf2	lapclef1_tumor	6.49307	1.54131	5.43145e+06	0.544995	1.34653e-10	9.55573e-10	100	100
3110082I17Rik	lapclef1_tumor	4.55828	1.54089	5.41863e+06	0.543709	2.88309e-13	2.56741e-12	100	100
Pola2	lapclef1_tumor	4.42614	1.53752	5.42164e+06	0.544011	6.11772e-14	5.78087e-13	100	100
Slc35a4	lapclef1_tumor	7.15739	1.53638	5.41955e+06	0.543801	1.71104e-09	1.088e-08	100	100
Hs6st2	lapclef1_tumor	3.82777	1.53598	5.42118e+06	0.543964	9.86502e-17	1.13e-15	100	100
Hnrnpul2	lapclef1_tumor	14.7762	1.53533	5277173	0.529515	0.00062379	0.00177158	100	100
Tlk1	lapclef1_tumor	9.2614	1.5348	5.40356e+06	0.542197	7.73607e-08	4.15025e-07	100	100
Ahcy	lapclef1_tumor	5.37599	1.53452	5.43463e+06	0.545314	2.7032e-12	2.21436e-11	100	100
Ppdpf	lapclef1_tumor	23.2084	1.53426	5100717	0.511809	0.185112	0.294146	100	100
Cers4	lapclef1_tumor	12.4172	1.53418	5436093	0.545461	4.05155e-08	2.22864e-07	100	100
Aatf	lapclef1_tumor	6.05935	1.53179	5.43054e+06	0.544904	3.63884e-11	2.7045e-10	100	100
Pgap2	lapclef1_tumor	9.32866	1.53132	5.38482e+06	0.540316	2.90636e-07	1.44861e-06	100	100
Arcn1	lapclef1_tumor	10.1909	1.52991	5373159	0.539146	1.2398e-06	5.69475e-06	100	100
Slmo2	lapclef1_tumor	11.919	1.52937	5336216	0.535439	2.05375e-05	7.78935e-05	100	100
Eif2b3	lapclef1_tumor	5.26526	1.52897	5.43245e+06	0.545096	1.82508e-12	1.51951e-11	100	100
Psmc1	lapclef1_tumor	15.2712	1.52839	5234012	0.525184	0.00370063	0.0092177	100	100
Gpi1	lapclef1_tumor	28.2951	1.5278	5110726	0.512813	0.151906	0.248176	100	100
Oxsr1	lapclef1_tumor	5.68626	1.5273	5.44201e+06	0.546055	3.83033e-12	3.09956e-11	100	100
Dnajc22	lapclef1_tumor	10.2452	1.52722	5.37988e+06	0.539821	8.265e-07	3.8888e-06	100	100
Snrnp200	lapclef1_tumor	8.48076	1.52361	5.40267e+06	0.542107	4.13804e-08	2.27492e-07	100	100
Rexo1	lapclef1_tumor	8.32476	1.52351	5.41071e+06	0.542915	1.88209e-08	1.07095e-07	100	100
Nek6	lapclef1_tumor	5.07411	1.52338	5.44956e+06	0.546812	1.14421e-13	1.05945e-12	100	100
Esco2	lapclef1_tumor	4.58742	1.52334	5.41429e+06	0.543273	9.49818e-14	8.87968e-13	100	100
Saal1	lapclef1_tumor	4.61979	1.5222	5.43753e+06	0.545605	3.1188e-14	3.02549e-13	100	100
[truncated: 17,325 more rows]
