# Supplementary material for: Lef1 restricts ectopic crypt formation and tumor cell growth in intestinal adenomas
Source: Sci Adv. 2021 Nov 17;7(47):eabj0512. doi: 10.1126/sciadv.abj0512 (PMC8598008; doi:10.1126/sciadv.abj0512)
Supplement: Supplementary file 2 — Tables S1 and S2 [file sciadv.abj0512_tables_s1_and_s2.zip › sciadv.abj0512_table_s2.xlsx]

## Sheet: Adenoma cells_LApcL vs LApc
pval	padj	ES	NES	nMoreExtreme	size	pathway
1.08011e-05	0.00022627	0.502145	13.254	0	957	GO_RNA_METABOLIC_PROCESS
1.20417e-05	0.00022627	0.605627	11.8001	0	403	GO_RIBONUCLEOPROTEIN_COMPLEX_BIOGENESIS
1.20523e-05	0.00022627	0.585693	11.3813	0	400	GO_NCRNA_METABOLIC_PROCESS
1.14162e-05	0.00022627	0.499887	11.2526	0	594	GO_PEPTIDE_BIOSYNTHETIC_PROCESS
1.24167e-05	0.00022627	0.613973	11.0274	0	327	GO_NCRNA_PROCESSING
1.11764e-05	0.00022627	0.44384	10.6188	0	709	GO_AMIDE_BIOSYNTHETIC_PROCESS
1.28733e-05	0.00022627	0.650771	10.5186	0	252	GO_RIBOSOME_BIOGENESIS
1.09201e-05	0.00022627	0.403131	10.2918	0	862	GO_CELLULAR_AMIDE_METABOLIC_PROCESS
1.1764e-05	0.00022627	0.47065	9.74801	0	473	GO_MRNA_METABOLIC_PROCESS
1.21417e-05	0.00022627	0.494827	9.46603	0	384	GO_RNA_SPLICING
1.34749e-05	0.00022627	0.660306	9.38755	0	186	GO_RRNA_METABOLIC_PROCESS
1.22392e-05	0.00022627	0.501468	9.37769	0	362	GO_RNA_CATABOLIC_PROCESS
1.38061e-05	0.00022627	0.713748	9.36175	0	154	GO_MITOCHONDRIAL_GENE_EXPRESSION
1.07278e-05	0.00022627	0.341446	9.22113	0	1031	GO_CHROMOSOME_ORGANIZATION
1.03456e-05	0.00022627	0.298975	9.09927	0	1583	GO_CELL_CYCLE
1.25089e-05	0.00022627	0.511786	9.01341	0	311	GO_RNA_SPLICING_VIA_TRANSESTERIFICATION_REACTIONS
1.4071e-05	0.00022627	0.722654	8.89418	0	133	GO_MITOCHONDRIAL_TRANSLATION
1.07309e-05	0.00022627	0.328757	8.86043	0	1023	GO_CELLULAR_MACROMOLECULE_CATABOLIC_PROCESS
1.08813e-05	0.00022627	0.343503	8.85472	0	888	GO_MITOTIC_CELL_CYCLE
1.34864e-05	0.00022627	0.626179	8.84373	0	183	GO_VIRAL_GENE_EXPRESSION
1.08177e-05	0.00022627	0.336652	8.83785	0	940	GO_CELLULAR_PROTEIN_CONTAINING_COMPLEX_ASSEMBLY
1.05837e-05	0.00022627	0.313668	8.81269	0	1177	GO_CELL_CYCLE_PROCESS
1.11303e-05	0.00022627	0.362233	8.77518	0	736	GO_DNA_METABOLIC_PROCESS
1.30635e-05	0.00022627	0.553136	8.58109	0	229	GO_RIBONUCLEOPROTEIN_COMPLEX_SUBUNIT_ORGANIZATION
1.34192e-05	0.00022627	0.594294	8.52573	0	190	GO_NUCLEAR_TRANSCRIBED_MRNA_CATABOLIC_PROCESS
1.10872e-05	0.00022627	0.34804	8.50194	0	753	GO_CELLULAR_RESPONSE_TO_DNA_DAMAGE_STIMULUS
1.03561e-05	0.00022627	0.280084	8.49108	0	1561	GO_ORGANONITROGEN_COMPOUND_BIOSYNTHETIC_PROCESS
1.17081e-05	0.00022627	0.404109	8.48112	0	490	GO_ESTABLISHMENT_OF_PROTEIN_LOCALIZATION_TO_ORGANELLE
1.47369e-05	0.00022627	0.804701	8.47617	0	94	GO_COTRANSLATIONAL_PROTEIN_TARGETING_TO_MEMBRANE
1.35292e-05	0.00022627	0.603063	8.41851	0	178	GO_TRANSLATIONAL_INITIATION
1.15648e-05	0.00022627	0.387437	8.40569	0	536	GO_CELL_CYCLE_PHASE_TRANSITION
1.45853e-05	0.00022627	0.770806	8.38726	0	101	GO_TRANSLATIONAL_TERMINATION
1.07195e-05	0.00022627	0.307497	8.31839	0	1036	GO_REGULATION_OF_CELL_CYCLE
1.17423e-05	0.00022627	0.39443	8.2192	0	481	GO_DNA_REPAIR
1.48566e-05	0.00022627	0.801066	8.19131	0	88	GO_MITOCHONDRIAL_TRANSLATIONAL_TERMINATION
1.32813e-05	0.00022627	0.551588	8.18463	0	206	GO_RNA_LOCALIZATION
1.45058e-05	0.00022627	0.737959	8.16983	0	105	GO_ESTABLISHMENT_OF_PROTEIN_LOCALIZATION_TO_ENDOPLASMIC_RETICULUM
1.41824e-05	0.00022627	0.681832	8.1646	0	125	GO_TRANSLATIONAL_ELONGATION
1.43107e-05	0.00022627	0.695795	8.08253	0	117	GO_NUCLEAR_TRANSCRIBED_MRNA_CATABOLIC_PROCESS_NONSENSE_MEDIATED_DECAY
1.09774e-05	0.00022627	0.321287	8.07753	0	822	GO_PROTEIN_LOCALIZATION_TO_ORGANELLE
1.03319e-05	0.00022627	0.262556	8.03465	0	1618	GO_PROTEIN_CONTAINING_COMPLEX_ASSEMBLY
1.35292e-05	0.00022627	0.575504	8.0338	0	178	GO_CELLULAR_RESPIRATION
1.05534e-05	0.00022627	0.279876	7.94833	0	1223	GO_MACROMOLECULE_CATABOLIC_PROCESS
1.37107e-05	0.00022627	0.59229	7.93859	0	162	GO_TRNA_METABOLIC_PROCESS
1.15505e-05	0.00022627	0.363868	7.93085	0	543	GO_POSTTRANSCRIPTIONAL_REGULATION_OF_GENE_EXPRESSION
1.18335e-05	0.00022627	0.384676	7.8593	0	457	GO_MITOCHONDRION_ORGANIZATION
1.15648e-05	0.00022627	0.360137	7.8134	0	536	GO_ORGANIC_CYCLIC_COMPOUND_CATABOLIC_PROCESS
1.12164e-05	0.00022627	0.330971	7.80791	0	679	GO_REGULATION_OF_CELL_CYCLE_PROCESS
1.43643e-05	0.00022627	0.680753	7.79017	0	113	GO_OXIDATIVE_PHOSPHORYLATION
1.4494e-05	0.00022627	0.697976	7.75964	0	106	GO_RESPIRATORY_ELECTRON_TRANSPORT_CHAIN
1.20621e-05	0.00022627	0.396475	7.69572	0	399	GO_REGULATION_OF_CELL_CYCLE_PHASE_TRANSITION
1.48471e-05	0.00022627	0.744084	7.64814	0	89	GO_ATP_SYNTHESIS_COUPLED_ELECTRON_TRANSPORT
1.14659e-05	0.00022627	0.343224	7.63616	0	575	GO_REGULATION_OF_MITOTIC_CELL_CYCLE
1.07129e-05	0.00022627	0.281204	7.62065	0	1042	GO_INTRACELLULAR_PROTEIN_TRANSPORT
1.10207e-05	0.00022627	0.305256	7.57995	0	792	GO_INTERSPECIES_INTERACTION_BETWEEN_ORGANISMS
1.41215e-05	0.00022627	0.622691	7.56053	0	129	GO_PROTEIN_LOCALIZATION_TO_ENDOPLASMIC_RETICULUM
1.15575e-05	0.00022627	0.343693	7.47624	0	540	GO_NEGATIVE_REGULATION_OF_CELL_CYCLE
1.35855e-05	0.00022627	0.536253	7.42669	0	175	GO_ESTABLISHMENT_OF_RNA_LOCALIZATION
1.07893e-05	0.00022627	0.277905	7.35462	0	965	GO_PROTEIN_MODIFICATION_BY_SMALL_PROTEIN_CONJUGATION_OR_REMOVAL
1.031e-05	0.00022627	0.237191	7.33872	0	1695	GO_CELLULAR_MACROMOLECULE_LOCALIZATION
1.21146e-05	0.00022627	0.379162	7.29633	0	390	GO_PROTEIN_TARGETING
1.36718e-05	0.00022627	0.534896	7.21178	0	164	GO_ELECTRON_TRANSPORT_CHAIN
1.25601e-05	0.00022627	0.413357	7.1767	0	300	GO_NUCLEAR_TRANSPORT
1.03342e-05	0.00022627	0.234124	7.15884	0	1613	GO_INTRACELLULAR_TRANSPORT
1.28776e-05	0.00022627	0.440628	7.0887	0	249	GO_DNA_REPLICATION
1.3206e-05	0.00022627	0.47102	7.07852	0	212	GO_NUCLEOBASE_CONTAINING_COMPOUND_TRANSPORT
1.41587e-05	0.00022627	0.588148	7.06831	0	126	GO_RNA_EXPORT_FROM_NUCLEUS
1.18594e-05	0.00022627	0.34151	6.92586	0	448	GO_REGULATION_OF_NUCLEOBASE_CONTAINING_COMPOUND_METABOLIC_PROCESS
1.25832e-05	0.00022627	0.401097	6.92446	0	296	GO_NEGATIVE_REGULATION_OF_CELL_CYCLE_PROCESS
1.16052e-05	0.00022627	0.320605	6.88633	0	521	GO_CELL_DIVISION
1.48012e-05	0.00022627	0.661226	6.83705	0	90	GO_MITOCHONDRIAL_RESPIRATORY_CHAIN_COMPLEX_ASSEMBLY
1.35031e-05	0.00022627	0.483078	6.80505	0	182	GO_NUCLEAR_EXPORT
1.2868e-05	0.00022627	0.420002	6.80007	0	253	GO_ENERGY_DERIVATION_BY_OXIDATION_OF_ORGANIC_COMPOUNDS
1.26773e-05	0.00022627	0.401409	6.75795	0	278	GO_NEGATIVE_REGULATION_OF_MITOTIC_CELL_CYCLE
1.43501e-05	0.00022627	0.580252	6.68989	0	115	GO_TRNA_PROCESSING
1.33631e-05	0.00022627	0.458036	6.67128	0	197	GO_CELL_CYCLE_CHECKPOINT
1.19298e-05	0.00022627	0.333748	6.6528	0	428	GO_GENERATION_OF_PRECURSOR_METABOLITES_AND_ENERGY
1.25437e-05	0.00022627	0.381224	6.6382	0	302	GO_REGULATION_OF_CHROMOSOME_ORGANIZATION
1.35292e-05	0.00022627	0.475042	6.6314	0	178	GO_PROTEIN_TARGETING_TO_MEMBRANE
1.31688e-05	0.00022627	0.437669	6.62958	0	216	GO_NEGATIVE_REGULATION_OF_CELL_CYCLE_PHASE_TRANSITION
1.28365e-05	0.00022627	0.404519	6.60015	0	258	GO_NUCLEIC_ACID_PHOSPHODIESTER_BOND_HYDROLYSIS
1.27466e-05	0.00022627	0.395747	6.57974	0	270	GO_CHROMOSOME_SEGREGATION
1.4071e-05	0.00022627	0.53327	6.56331	0	133	GO_MRNA_TRANSPORT
1.33769e-05	0.00022627	0.451911	6.55582	0	195	GO_REGULATION_OF_CELL_CYCLE_G2_M_PHASE_TRANSITION
1.4071e-05	0.00022627	0.530733	6.53208	0	133	GO_MITOTIC_SISTER_CHROMATID_SEGREGATION
1.28951e-05	0.00022627	0.407396	6.53143	0	247	GO_DNA_CONFORMATION_CHANGE
1.37107e-05	0.00022627	0.486109	6.51542	0	162	GO_SISTER_CHROMATID_SEGREGATION
1.28951e-05	0.00022627	0.40564	6.50327	0	247	GO_CELL_CYCLE_G2_M_PHASE_TRANSITION
1.4071e-05	0.00022627	0.528014	6.49861	0	133	GO_DNA_DEPENDENT_DNA_REPLICATION
1.48803e-05	0.00022627	0.637458	6.45426	0	86	GO_CYTOPLASMIC_TRANSLATION
1.41824e-05	0.00022627	0.538445	6.44761	0	125	GO_RNA_3_END_PROCESSING
1.12497e-05	0.00022627	0.274399	6.43794	0	669	GO_CHROMATIN_ORGANIZATION
1.10015e-05	0.00022627	0.257998	6.43598	0	803	GO_PROTEIN_MODIFICATION_BY_SMALL_PROTEIN_CONJUGATION
1.40487e-05	0.00022627	0.516624	6.39786	0	135	GO_RNA_MODIFICATION
1.28521e-05	0.00022627	0.391053	6.3515	0	255	GO_MITOTIC_NUCLEAR_DIVISION
1.41105e-05	0.00022627	0.516228	6.29091	0	130	GO_RNA_PHOSPHODIESTER_BOND_HYDROLYSIS
1.53939e-05	0.00022627	0.709175	6.28688	0	64	GO_RIBOSOMAL_LARGE_SUBUNIT_BIOGENESIS
1.25821e-05	0.00022627	0.362847	6.25693	0	295	GO_ESTABLISHMENT_OF_PROTEIN_LOCALIZATION_TO_MEMBRANE
1.45777e-05	0.00022627	0.570323	6.23319	0	102	GO_MRNA_EXPORT_FROM_NUCLEUS
1.28348e-05	0.00022627	0.374238	6.09914	0	257	GO_PROTEIN_MODIFICATION_BY_SMALL_PROTEIN_REMOVAL
1.33518e-05	0.00022627	0.417056	6.09857	0	199	GO_CELLULAR_PROTEIN_COMPLEX_DISASSEMBLY
1.22862e-05	0.00022627	0.328336	6.06149	0	350	GO_REGULATION_OF_CELLULAR_AMIDE_METABOLIC_PROCESS
1.08966e-05	0.00022627	0.235984	6.05917	0	877	GO_REGULATION_OF_CATABOLIC_PROCESS
1.57699e-05	0.00022627	0.75342	6.02649	0	51	GO_MITOCHONDRIAL_ELECTRON_TRANSPORT_NADH_TO_UBIQUINONE
1.04088e-05	0.00022627	0.202117	6.01711	0	1454	GO_SMALL_MOLECULE_METABOLIC_PROCESS
1.3494e-05	0.00022627	0.423627	5.99439	0	184	GO_REGULATION_OF_MRNA_CATABOLIC_PROCESS
1.49678e-05	0.00022627	0.603157	5.97296	0	82	GO_AEROBIC_RESPIRATION
1.3941e-05	0.00022627	0.469213	5.9424	0	142	GO_DNA_INTEGRITY_CHECKPOINT
1.55289e-05	0.00022627	0.693728	5.9278	0	59	GO_NADH_DEHYDROGENASE_COMPLEX_ASSEMBLY
1.15017e-05	0.00022627	0.267928	5.9067	0	560	GO_MODIFICATION_DEPENDENT_MACROMOLECULE_CATABOLIC_PROCESS
1.37975e-05	0.00022627	0.443897	5.85302	0	156	GO_TELOMERE_ORGANIZATION
1.29515e-05	0.00022627	0.369509	5.85161	0	240	GO_SIGNAL_TRANSDUCTION_BY_P53_CLASS_MEDIATOR
1.52469e-05	0.00022627	0.633654	5.84972	0	70	GO_DNA_TEMPLATED_TRANSCRIPTION_TERMINATION
1.3838e-05	0.00022627	0.448601	5.84805	0	152	GO_MITOTIC_CELL_CYCLE_CHECKPOINT
1.55289e-05	0.00022627	0.68096	5.81871	0	59	GO_RIBOSOMAL_SMALL_SUBUNIT_BIOGENESIS
1.25469e-05	0.00022627	0.332355	5.77957	0	301	GO_REGULATION_OF_GENE_EXPRESSION_EPIGENETIC
1.25669e-05	0.00022627	0.332066	5.75705	0	299	GO_PROTEIN_CONTAINING_COMPLEX_DISASSEMBLY
1.31247e-05	0.00022627	0.37586	5.73853	0	220	GO_NUCLEAR_CHROMOSOME_SEGREGATION
1.12164e-05	0.00022627	0.242206	5.71386	0	679	GO_CELLULAR_PROTEIN_CATABOLIC_PROCESS
1.30036e-05	0.00022627	0.363329	5.69297	0	234	GO_PROTEIN_DNA_COMPLEX_SUBUNIT_ORGANIZATION
1.25669e-05	0.00022627	0.327141	5.67166	0	299	GO_METHYLATION
1.32889e-05	0.00022627	0.381144	5.64277	0	205	GO_DOUBLE_STRAND_BREAK_REPAIR
1.20308e-05	0.00022627	0.288076	5.62377	0	405	GO_ORGANELLE_FISSION
1.47597e-05	0.00022627	0.535468	5.61561	0	93	GO_MRNA_3_END_PROCESSING
1.20236e-05	0.00022627	0.284924	5.57664	0	408	GO_COVALENT_CHROMATIN_MODIFICATION
1.23414e-05	0.00022627	0.30517	5.57273	0	341	GO_PEPTIDYL_LYSINE_MODIFICATION
1.5635e-05	0.00022627	0.667936	5.57164	0	56	GO_RIBOSOME_ASSEMBLY
1.30105e-05	0.00022627	0.354936	5.57012	0	235	GO_CELL_CYCLE_G1_S_PHASE_TRANSITION
1.48918e-05	0.00022627	0.546189	5.50221	0	85	GO_DNA_GEOMETRIC_CHANGE
1.47369e-05	0.00022627	0.521784	5.49611	0	94	GO_REGULATION_OF_CHROMOSOME_SEGREGATION
1.112e-05	0.00022627	0.226339	5.49164	0	739	GO_REGULATION_OF_CELLULAR_CATABOLIC_PROCESS
1.17382e-05	0.00022627	0.262851	5.482	0	482	GO_CELLULAR_COMPONENT_DISASSEMBLY
1.09978e-05	0.00022627	0.218697	5.46842	0	809	GO_PROTEIN_CATABOLIC_PROCESS
1.31947e-05	0.00022627	0.361581	5.45524	0	214	GO_MITOCHONDRIAL_TRANSPORT
1.09958e-05	0.00022627	0.217851	5.44963	0	810	GO_OXIDATION_REDUCTION_PROCESS
1.33804e-05	0.00022627	0.373891	5.43376	0	196	GO_REGULATION_OF_RNA_METABOLIC_PROCESS
1.50896e-05	0.00022627	0.565051	5.40979	0	76	GO_TRNA_MODIFICATION
1.2985e-05	0.00022627	0.340897	5.37106	0	237	GO_DNA_RECOMBINATION
1.23414e-05	0.00022627	0.293793	5.36498	0	341	GO_POSITIVE_REGULATION_OF_CELL_CYCLE
1.2822e-05	0.00022627	0.326994	5.35239	0	260	GO_PROTEIN_CONTAINING_COMPLEX_LOCALIZATION
1.46284e-05	0.00022627	0.4945	5.3313	0	99	GO_DNA_TEMPLATED_TRANSCRIPTION_ELONGATION
1.45491e-05	0.00022627	0.483278	5.3057	0	103	GO_NUCLEOTIDE_EXCISION_REPAIR
1.18888e-05	0.00022627	0.263562	5.30136	0	438	GO_PROTEASOMAL_PROTEIN_CATABOLIC_PROCESS
1.51547e-05	0.00022627	0.557023	5.26895	0	74	GO_REGULATION_OF_SISTER_CHROMATID_SEGREGATION
1.50896e-05	0.00022627	0.549829	5.26406	0	76	GO_PROTEIN_LOCALIZATION_TO_CHROMOSOME
1.10555e-05	0.00022627	0.212611	5.23125	0	770	GO_ORGANIC_ACID_METABOLIC_PROCESS
1.2879e-05	0.00022627	0.325081	5.22221	0	248	GO_REGULATION_OF_DNA_METABOLIC_PROCESS
1.33088e-05	0.00022627	0.353885	5.2182	0	203	GO_POSITIVE_REGULATION_OF_NUCLEOBASE_CONTAINING_COMPOUND_METABOLIC_PROCESS
1.27597e-05	0.00022627	0.314084	5.21348	0	269	GO_CELLULAR_AMINO_ACID_METABOLIC_PROCESS
1.42296e-05	0.00022627	0.439832	5.20905	0	122	GO_REGULATION_OF_MRNA_PROCESSING
1.47652e-05	0.00022627	0.497961	5.19837	0	92	GO_NEGATIVE_REGULATION_OF_CELL_CYCLE_G2_M_PHASE_TRANSITION
1.30745e-05	0.00022627	0.333654	5.15941	0	227	GO_DNA_TEMPLATED_TRANSCRIPTION_INITIATION
1.2868e-05	0.00022627	0.318481	5.15638	0	253	GO_MACROMOLECULE_METHYLATION
1.55111e-05	0.00022627	0.594405	5.15302	0	61	GO_CELL_CYCLE_DNA_REPLICATION
1.50234e-05	0.00022627	0.524997	5.13995	0	80	GO_ANAPHASE_PROMOTING_COMPLEX_DEPENDENT_CATABOLIC_PROCESS
1.41215e-05	0.00022627	0.419437	5.09268	0	129	GO_PROTEIN_LOCALIZATION_TO_MITOCHONDRION
1.58298e-05	0.00022627	0.64607	5.07377	0	49	GO_AMINO_ACID_ACTIVATION
1.51932e-05	0.00022627	0.541893	5.06501	0	72	GO_TRANSCRIPTION_COUPLED_NUCLEOTIDE_EXCISION_REPAIR
1.37557e-05	0.00022627	0.378757	5.02273	0	158	GO_PROTEIN_IMPORT
1.49678e-05	0.00022627	0.503612	4.98718	0	82	GO_CHROMOSOME_SEPARATION
1.47652e-05	0.00022627	0.475546	4.96437	0	92	GO_PROTEIN_TARGETING_TO_MITOCHONDRION
1.51279e-05	0.00022627	0.521623	4.96411	0	75	GO_REGULATION_OF_CELLULAR_RESPONSE_TO_HEAT
1.06317e-05	0.00022627	0.176957	4.90353	0	1123	GO_REGULATION_OF_ORGANELLE_ORGANIZATION
1.38662e-05	0.00022627	0.379391	4.90331	0	149	GO_SPINDLE_ORGANIZATION
1.53939e-05	0.00022627	0.548722	4.89388	0	65	GO_RNA_PHOSPHODIESTER_BOND_HYDROLYSIS_ENDONUCLEOLYTIC
1.33583e-05	0.00022627	0.335111	4.89093	0	198	GO_PROTEIN_FOLDING
1.53939e-05	0.00022627	0.547464	4.88266	0	65	GO_RNA_METHYLATION
1.0527e-05	0.00022627	0.170123	4.87624	0	1264	GO_NEGATIVE_REGULATION_OF_BIOSYNTHETIC_PROCESS
1.37958e-05	0.00022627	0.368987	4.85325	0	155	GO_POSITIVE_REGULATION_OF_CHROMOSOME_ORGANIZATION
1.28765e-05	0.00022627	0.300398	4.84847	0	251	GO_POSITIVE_REGULATION_OF_CELL_CYCLE_PROCESS
1.56118e-05	0.00022627	0.575359	4.83715	0	57	GO_REGULATION_OF_CHROMOSOME_SEPARATION
1.37423e-05	0.00022627	0.361146	4.803	0	159	GO_REGULATION_OF_SIGNAL_TRANSDUCTION_BY_P53_CLASS_MEDIATOR
1.55072e-05	0.00022627	0.55318	4.76164	0	60	GO_TRANSCRIPTION_BY_RNA_POLYMERASE_I
1.36377e-05	0.00022627	0.347944	4.76011	0	170	GO_DNA_BIOSYNTHETIC_PROCESS
1.51932e-05	0.00022627	0.509185	4.75929	0	72	GO_REGULATION_OF_TELOMERE_MAINTENANCE
1.52057e-05	0.00022627	0.505634	4.75085	0	73	GO_TRANSCRIPTION_ELONGATION_FROM_RNA_POLYMERASE_II_PROMOTER
1.57451e-05	0.00022627	0.588011	4.74292	0	52	GO_NUCLEAR_DNA_REPLICATION
1.61642e-05	0.00022627	0.654958	4.73995	0	41	GO_MATURATION_OF_SSU_RRNA
1.57252e-05	0.00022627	0.582097	4.73683	0	53	GO_METAPHASE_ANAPHASE_TRANSITION_OF_CELL_CYCLE
1.0645e-05	0.00022627	0.170846	4.72031	0	1113	GO_ORGANONITROGEN_COMPOUND_CATABOLIC_PROCESS
1.46964e-05	0.00022627	0.443794	4.71825	0	96	GO_NCRNA_TRANSCRIPTION
1.37338e-05	0.00022627	0.353509	4.71382	0	160	GO_DNA_PACKAGING
1.64174e-05	0.00022627	0.696212	4.68385	0	35	GO_DNA_REPLICATION_INITIATION
1.42871e-05	0.00022627	0.400114	4.68303	0	119	GO_CELLULAR_RESPONSE_TO_HEAT
1.1153e-05	0.00022627	0.194515	4.68072	0	721	GO_ORGANELLE_ASSEMBLY
1.15225e-05	0.00022627	0.213282	4.67704	0	552	GO_PROTEIN_LOCALIZATION_TO_MEMBRANE
1.53939e-05	0.00022627	0.523668	4.67043	0	65	GO_RNA_DEPENDENT_DNA_BIOSYNTHETIC_PROCESS
1.46647e-05	0.00022627	0.43506	4.66827	0	98	GO_MITOTIC_DNA_INTEGRITY_CHECKPOINT
1.41215e-05	0.00022627	0.38342	4.65537	0	129	GO_NEGATIVE_REGULATION_OF_CHROMOSOME_ORGANIZATION
1.52057e-05	0.00022627	0.493787	4.63953	0	73	GO_TELOMERE_MAINTENANCE_VIA_TELOMERE_LENGTHENING
1.40252e-05	0.00022627	0.369681	4.60889	0	137	GO_POSITIVE_REGULATION_OF_DNA_METABOLIC_PROCESS
1.31688e-05	0.00022627	0.303749	4.60103	0	216	GO_PROTEIN_ACYLATION
1.37958e-05	0.00022627	0.348236	4.58031	0	155	GO_RESPONSE_TO_HEAT
1.40487e-05	0.00022627	0.368558	4.5642	0	135	GO_NEGATIVE_REGULATION_OF_NUCLEOBASE_CONTAINING_COMPOUND_METABOLIC_PROCESS
1.3838e-05	0.00022627	0.349717	4.55898	0	152	GO_CHROMATIN_REMODELING
1.13729e-05	0.00022627	0.199422	4.55335	0	620	GO_REGULATION_OF_CELLULAR_RESPONSE_TO_STRESS
1.17854e-05	0.00022627	0.218745	4.51092	0	468	GO_MICROTUBULE_CYTOSKELETON_ORGANIZATION
1.3206e-05	0.00022627	0.298445	4.48506	0	212	GO_CELL_CYCLE_ARREST
1.36158e-05	0.00022627	0.325454	4.47324	0	172	GO_TRANSCRIPTION_INITIATION_FROM_RNA_POLYMERASE_II_PROMOTER
1.34192e-05	0.00022627	0.31129	4.46576	0	190	GO_REGULATION_OF_NUCLEAR_DIVISION
1.42611e-05	0.00022627	0.377438	4.45139	0	121	GO_SIGNAL_TRANSDUCTION_IN_RESPONSE_TO_DNA_DAMAGE
1.30637e-05	0.00022627	0.287152	4.44836	0	228	GO_COENZYME_METABOLIC_PROCESS
1.44105e-05	0.00022627	0.393225	4.44752	0	110	GO_RECOMBINATIONAL_REPAIR
1.63129e-05	0.00022627	0.642495	4.43504	0	37	GO_NCRNA_EXPORT_FROM_NUCLEUS
1.64984e-05	0.00022627	0.672651	4.40438	0	33	GO_CYTOCHROME_COMPLEX_ASSEMBLY
1.65082e-05	0.00022627	0.679687	4.39497	0	32	GO_MATURATION_OF_SSU_RRNA_FROM_TRICISTRONIC_RRNA_TRANSCRIPT_SSU_RRNA_5_8S_RRNA_LSU_RRNA_
1.06979e-05	0.00022627	0.161261	4.39068	0	1059	GO_PEPTIDYL_AMINO_ACID_MODIFICATION
1.64704e-05	0.00022627	0.660845	4.38599	0	34	GO_TRANSCRIPTION_INITIATION_FROM_RNA_POLYMERASE_I_PROMOTER
1.41215e-05	0.00022627	0.360567	4.37789	0	129	GO_IMPORT_INTO_NUCLEUS
1.21504e-05	0.00022627	0.228499	4.35495	0	380	GO_COFACTOR_METABOLIC_PROCESS
1.67238e-05	0.00022627	0.715954	4.34843	0	28	GO_RIBOSOMAL_LARGE_SUBUNIT_ASSEMBLY
1.35402e-05	0.00022627	0.312189	4.34704	0	177	GO_PROTEIN_ACETYLATION
1.68424e-05	0.00022627	0.735457	4.31445	0	26	GO_MATURATION_OF_5_8S_RRNA
1.51932e-05	0.00022627	0.460823	4.30726	0	72	GO_MITOCHONDRIAL_TRANSMEMBRANE_TRANSPORT
1.53939e-05	0.00022627	0.482529	4.30353	0	65	GO_NUCLEAR_TRANSCRIBED_MRNA_CATABOLIC_PROCESS_DEADENYLATION_DEPENDENT_DECAY
1.53939e-05	0.00022627	0.484495	4.29508	0	64	GO_MULTI_ORGANISM_LOCALIZATION
1.67904e-05	0.00022627	0.718806	4.29069	0	27	GO_INNER_MITOCHONDRIAL_MEMBRANE_ORGANIZATION
1.66306e-05	0.00022627	0.680252	4.26732	0	30	GO_TERMINATION_OF_RNA_POLYMERASE_I_TRANSCRIPTION
1.57699e-05	0.00022627	0.53249	4.25931	0	51	GO_TRANSCRIPTION_BY_RNA_POLYMERASE_III
1.47215e-05	0.00022627	0.402376	4.25776	0	95	GO_REGULATION_OF_DNA_REPLICATION
1.14815e-05	0.00022627	0.191735	4.24821	0	568	GO_SMALL_MOLECULE_BIOSYNTHETIC_PROCESS
1.61642e-05	0.00022627	0.586971	4.24792	0	41	GO_NEGATIVE_REGULATION_OF_CHROMOSOME_SEGREGATION
1.15226e-05	0.00022627	0.193084	4.23902	0	554	GO_POSITIVE_REGULATION_OF_ORGANELLE_ORGANIZATION
1.03132e-05	0.00022627	0.137025	4.23118	0	1681	GO_POSITIVE_REGULATION_OF_BIOSYNTHETIC_PROCESS
1.38238e-05	0.00022627	0.325033	4.22807	0	151	GO_PEPTIDYL_LYSINE_ACETYLATION
1.63129e-05	0.00022627	0.612082	4.2251	0	37	GO_SPLICEOSOMAL_SNRNP_ASSEMBLY
1.3494e-05	0.00022627	0.297129	4.20442	0	184	GO_REGULATION_OF_RESPONSE_TO_DNA_DAMAGE_STIMULUS
1.38955e-05	0.00022627	0.327038	4.19183	0	146	GO_CHROMATIN_ASSEMBLY_OR_DISASSEMBLY
1.42611e-05	0.00022627	0.354571	4.18171	0	121	GO_REGULATION_OF_RNA_SPLICING
1.64704e-05	0.00022627	0.629356	4.177	0	34	GO_TRNA_TRANSPORT
1.5635e-05	0.00022627	0.500136	4.17192	0	56	GO_REGULATION_OF_TELOMERE_MAINTENANCE_VIA_TELOMERE_LENGTHENING
1.5821e-05	0.00022627	0.525389	4.16324	0	50	GO_INTERSTRAND_CROSS_LINK_REPAIR
1.2388e-05	0.00022627	0.230192	4.1587	0	332	GO_NEGATIVE_REGULATION_OF_ORGANELLE_ORGANIZATION
1.17015e-05	0.00022627	0.197664	4.1522	0	491	GO_ORGANOPHOSPHATE_BIOSYNTHETIC_PROCESS
1.43651e-05	0.00022627	0.36088	4.14436	0	114	GO_NUCLEUS_ORGANIZATION
1.03199e-05	0.00022627	0.134385	4.13565	0	1656	GO_POSITIVE_REGULATION_OF_GENE_EXPRESSION
1.4212e-05	0.00022627	0.347668	4.13448	0	123	GO_CHROMATIN_ASSEMBLY
1.46284e-05	0.00022627	0.382295	4.1216	0	99	GO_MITOCHONDRIAL_MEMBRANE_ORGANIZATION
1.17733e-05	0.00022627	0.199289	4.11977	0	471	GO_REGULATION_OF_CELLULAR_PROTEIN_LOCALIZATION
1.1897e-05	0.00022627	0.204415	4.10748	0	437	GO_PROCESS_UTILIZING_AUTOPHAGIC_MECHANISM
1.48012e-05	0.00022627	0.396597	4.10079	0	90	GO_SPINDLE_ASSEMBLY
1.41105e-05	0.00022627	0.336316	4.09844	0	130	GO_POSITIVE_REGULATION_OF_CELLULAR_AMIDE_METABOLIC_PROCESS
1.4071e-05	0.00022627	0.332977	4.09817	0	133	GO_REGULATION_OF_GENE_SILENCING
1.57699e-05	0.00022627	0.511162	4.08871	0	51	GO_METAPHASE_PLATE_CONGRESSION
1.43651e-05	0.00022627	0.354753	4.074	0	114	GO_MICROTUBULE_CYTOSKELETON_ORGANIZATION_INVOLVED_IN_MITOSIS
1.65082e-05	0.00022627	0.629742	4.07202	0	32	GO_TRICARBOXYLIC_ACID_CYCLE
1.34048e-05	0.00022627	0.282279	4.06713	0	192	GO_COFACTOR_BIOSYNTHETIC_PROCESS
1.67904e-05	0.00022627	0.681034	4.06522	0	27	GO_CYTOPLASMIC_TRANSLATIONAL_INITIATION
1.31947e-05	0.00022627	0.269345	4.06366	0	214	GO_NEGATIVE_REGULATION_OF_CELLULAR_CATABOLIC_PROCESS
1.38955e-05	0.00022627	0.317013	4.06334	0	146	GO_REGULATION_OF_CELL_CYCLE_G1_S_PHASE_TRANSITION
1.51041e-05	0.00022627	0.421729	4.05925	0	77	GO_NON_RECOMBINATIONAL_REPAIR
1.70094e-05	0.00022627	0.731041	4.052	0	23	GO_RESPIRATORY_CHAIN_COMPLEX_IV_ASSEMBLY
1.65082e-05	0.00022627	0.626538	4.0513	0	32	GO_RNA_CAPPING
1.59839e-05	0.00022627	0.535935	4.04756	0	45	GO_REGULATION_OF_DNA_DEPENDENT_DNA_REPLICATION
1.47215e-05	0.00022627	0.381319	4.03494	0	95	GO_POSITIVE_REGULATION_OF_VIRAL_PROCESS
1.42296e-05	0.00022627	0.340688	4.03487	0	122	GO_MICROTUBULE_ORGANIZING_CENTER_ORGANIZATION
1.69846e-05	0.00022627	0.713713	4.03058	0	24	GO_REGULATION_OF_MITOCHONDRIAL_TRANSLATION
1.36718e-05	0.00022627	0.298382	4.02297	0	164	GO_GENE_SILENCING_BY_RNA
1.64984e-05	0.00022627	0.61418	4.02152	0	33	GO_TERMINATION_OF_RNA_POLYMERASE_II_TRANSCRIPTION
1.31688e-05	0.00022627	0.265482	4.02139	0	216	GO_PROTEIN_LOCALIZATION_TO_NUCLEUS
1.66681e-05	0.00022627	0.650981	4.01873	0	29	GO_NCRNA_3_END_PROCESSING
1.1278e-05	0.00022627	0.172448	4.01419	0	654	GO_MICROTUBULE_BASED_PROCESS
1.53419e-05	0.00022627	0.443713	4.0113	0	67	GO_SNRNA_TRANSCRIPTION
1.64174e-05	0.00022627	0.595907	4.00904	0	35	GO_NEGATIVE_REGULATION_OF_METAPHASE_ANAPHASE_TRANSITION_OF_CELL_CYCLE
1.56919e-05	0.00022627	0.486708	3.99213	0	54	GO_NEGATIVE_REGULATION_OF_NUCLEAR_DIVISION
1.45853e-05	0.00022627	0.366454	3.98745	0	101	GO_REGULATION_OF_POSTTRANSCRIPTIONAL_GENE_SILENCING
1.29007e-05	0.00022627	0.248265	3.97408	0	246	GO_REGULATION_OF_PROTEIN_STABILITY
1.04069e-05	0.00022627	0.133198	3.96254	0	1449	GO_PROTEOLYSIS
1.53483e-05	0.00022627	0.440426	3.95663	0	66	GO_SIGNAL_TRANSDUCTION_INVOLVED_IN_CELL_CYCLE_CHECKPOINT
1.57451e-05	0.00022627	0.490477	3.9562	0	52	GO_TRANSPORT_OF_VIRUS
1.32336e-05	0.00022627	0.263697	3.95313	0	211	GO_RESPONSE_TO_TEMPERATURE_STIMULUS
1.57252e-05	0.00022627	0.485628	3.95181	0	53	GO_SPLICEOSOMAL_COMPLEX_ASSEMBLY
1.23735e-05	0.00022627	0.21728	3.94531	0	336	GO_GOLGI_VESICLE_TRANSPORT
1.72521e-05	0.00022627	0.775679	3.93714	0	19	GO_AEROBIC_ELECTRON_TRANSPORT_CHAIN
1.40233e-05	0.00022627	0.314639	3.93387	0	138	GO_RESPONSE_TO_IONIZING_RADIATION
1.26421e-05	0.00022627	0.230929	3.93196	0	286	GO_PROTEIN_POLYUBIQUITINATION
1.07434e-05	0.00022627	0.146447	3.92653	0	1006	GO_NEGATIVE_REGULATION_OF_RNA_BIOSYNTHETIC_PROCESS
1.59571e-05	0.00022627	0.514764	3.92572	0	46	GO_CENTROMERE_COMPLEX_ASSEMBLY
1.46284e-05	0.00022627	0.364068	3.92508	0	99	GO_DNA_DAMAGE_RESPONSE_SIGNAL_TRANSDUCTION_BY_P53_CLASS_MEDIATOR
1.71432e-05	0.00022627	0.738479	3.92342	0	21	GO_HISTONE_MRNA_METABOLIC_PROCESS
1.26153e-05	0.00022627	0.228589	3.91412	0	290	GO_POSITIVE_REGULATION_OF_CELLULAR_PROTEIN_LOCALIZATION
1.72521e-05	0.00022627	0.769904	3.90783	0	19	GO_MATURATION_OF_LSU_RRNA
1.71432e-05	0.00022627	0.733617	3.89758	0	21	GO_MATURATION_OF_5_8S_RRNA_FROM_TRICISTRONIC_RRNA_TRANSCRIPT_SSU_RRNA_5_8S_RRNA_LSU_RRNA_
1.64704e-05	0.00022627	0.587179	3.89708	0	34	GO_NUCLEAR_TRANSCRIBED_MRNA_CATABOLIC_PROCESS_EXONUCLEOLYTIC
1.62824e-05	0.00022627	0.557617	3.89641	0	38	GO_POSITIVE_REGULATION_OF_VIRAL_TRANSCRIPTION
1.40252e-05	0.00022627	0.311683	3.88582	0	137	GO_NUCLEOSOME_ORGANIZATION
1.66306e-05	0.00022627	0.618323	3.87883	0	30	GO_TRANSCRIPTION_ELONGATION_FROM_RNA_POLYMERASE_I_PROMOTER
1.71432e-05	0.00022627	0.727452	3.86483	0	21	GO_MITOCHONDRIAL_RNA_METABOLIC_PROCESS
1.63129e-05	0.00022627	0.559279	3.86061	0	37	GO_RNA_PHOSPHODIESTER_BOND_HYDROLYSIS_EXONUCLEOLYTIC
1.24994e-05	0.00022627	0.21849	3.85358	0	312	GO_NUCLEOBASE_CONTAINING_SMALL_MOLECULE_METABOLIC_PROCESS
1.40956e-05	0.00022627	0.313383	3.84352	0	132	GO_NEGATIVE_REGULATION_OF_CELLULAR_AMIDE_METABOLIC_PROCESS
1.55072e-05	0.00022627	0.446295	3.84161	0	60	GO_G1_DNA_DAMAGE_CHECKPOINT
1.23414e-05	0.00022627	0.210367	3.84153	0	341	GO_REGULATION_OF_PROTEIN_CATABOLIC_PROCESS
1.63129e-05	0.00022627	0.55649	3.84136	0	37	GO_DNA_DAMAGE_RESPONSE_DETECTION_OF_DNA_DAMAGE
1.47597e-05	0.00022627	0.36554	3.83353	0	93	GO_CILIARY_BASAL_BODY_PLASMA_MEMBRANE_DOCKING
1.25469e-05	0.00022627	0.220403	3.83275	0	301	GO_REGULATION_OF_SMALL_MOLECULE_METABOLIC_PROCESS
1.67238e-05	0.00022627	0.630855	3.83157	0	28	GO_TELOMERE_MAINTENANCE_VIA_SEMI_CONSERVATIVE_REPLICATION
1.13493e-05	0.00022627	0.166698	3.82073	0	626	GO_ORGANELLE_LOCALIZATION
1.73298e-05	0.00022627	0.771056	3.81655	0	18	GO_MITOCHONDRIAL_RESPIRATORY_CHAIN_COMPLEX_IV_ASSEMBLY
1.71432e-05	0.00022627	0.717474	3.81182	0	21	GO_CLEAVAGE_INVOLVED_IN_RRNA_PROCESSING
1.4102e-05	0.00022627	0.311601	3.81018	0	131	GO_COENZYME_BIOSYNTHETIC_PROCESS
1.75898e-05	0.00022627	0.861894	3.80523	0	14	GO_POSITIVE_REGULATION_OF_TELOMERASE_RNA_LOCALIZATION_TO_CAJAL_BODY
1.04597e-05	0.00022627	0.130046	3.80182	0	1358	GO_POSITIVE_REGULATION_OF_RNA_BIOSYNTHETIC_PROCESS
1.48566e-05	0.00022627	0.371634	3.80015	0	88	GO_REGULATION_OF_MRNA_SPLICING_VIA_SPLICEOSOME
1.73298e-05	0.00022627	0.765047	3.78681	0	18	GO_TELOMERASE_RNA_LOCALIZATION
1.67904e-05	0.00022627	0.633534	3.78168	0	27	GO_RRNA_MODIFICATION
1.59571e-05	0.00022627	0.495288	3.77718	0	46	GO_POSITIVE_REGULATION_OF_TELOMERE_MAINTENANCE
1.38662e-05	0.00022627	0.292195	3.77638	0	149	GO_PROTEIN_METHYLATION
1.74319e-05	0.00022627	0.802382	3.76589	0	16	GO_ESTABLISHMENT_OF_PROTEIN_LOCALIZATION_TO_MITOCHONDRIAL_MEMBRANE
1.61854e-05	0.00022627	0.52531	3.76052	0	40	GO_MITOTIC_METAPHASE_PLATE_CONGRESSION
1.3941e-05	0.00022627	0.296482	3.75483	0	142	GO_POSITIVE_REGULATION_OF_MITOTIC_CELL_CYCLE
1.54457e-05	0.00022627	0.426165	3.74944	0	63	GO_HISTONE_H4_ACETYLATION
1.49381e-05	0.00022627	0.376266	3.74843	0	83	GO_NEGATIVE_REGULATION_OF_DNA_METABOLIC_PROCESS
1.28067e-05	0.00022627	0.2271	3.72878	0	262	GO_NEGATIVE_REGULATION_OF_CATABOLIC_PROCESS
1.47369e-05	0.00022627	0.3539	3.72774	0	94	GO_REGULATION_OF_CELL_CYCLE_ARREST
1.59571e-05	0.00022627	0.487776	3.7199	0	46	GO_DNA_REPLICATION_INDEPENDENT_NUCLEOSOME_ORGANIZATION
1.71432e-05	0.00022627	0.699155	3.7145	0	21	GO_SNRNA_PROCESSING
1.47215e-05	0.00022627	0.350924	3.71331	0	95	GO_REGULATION_OF_DNA_BIOSYNTHETIC_PROCESS
1.42771e-05	0.00022627	0.315875	3.71009	0	120	GO_RESPONSE_TO_UV
1.50505e-05	0.00022627	0.379841	3.69987	0	79	GO_REGULATION_OF_HEMATOPOIETIC_PROGENITOR_CELL_DIFFERENTIATION
1.53939e-05	0.00022627	0.416931	3.69612	0	64	GO_CHROMOSOME_LOCALIZATION
1.30036e-05	0.00022627	0.235583	3.69132	0	234	GO_NUCLEOSIDE_PHOSPHATE_BIOSYNTHETIC_PROCESS
1.64984e-05	0.00022627	0.562623	3.68394	0	33	GO_TRNA_METHYLATION
1.53104e-05	0.00022627	0.403705	3.67407	0	68	GO_PROTEIN_SUMOYLATION
1.61854e-05	0.00022627	0.513157	3.67352	0	40	GO_TRANSCRIPTION_PREINITIATION_COMPLEX_ASSEMBLY
1.52469e-05	0.00022627	0.397561	3.67017	0	70	GO_ALTERNATIVE_MRNA_SPLICING_VIA_SPLICEOSOME
1.66306e-05	0.00022627	0.583698	3.66162	0	30	GO_REGULATION_OF_CELL_CYCLE_CHECKPOINT
1.145e-05	0.00022627	0.163753	3.65321	0	579	GO_LIPID_BIOSYNTHETIC_PROCESS
1.47215e-05	0.00022627	0.34503	3.65094	0	95	GO_MITOTIC_SPINDLE_ORGANIZATION
1.47215e-05	0.00022627	0.345027	3.65091	0	95	GO_NEGATIVE_REGULATION_OF_CELL_CYCLE_G1_S_PHASE_TRANSITION
1.48918e-05	0.00022627	0.361749	3.64419	0	85	GO_SCF_DEPENDENT_PROTEASOMAL_UBIQUITIN_DEPENDENT_PROTEIN_CATABOLIC_PROCESS
1.10095e-05	0.00022627	0.146066	3.63854	0	800	GO_CARBOHYDRATE_DERIVATIVE_METABOLIC_PROCESS
1.69025e-05	0.00022627	0.631482	3.63498	0	25	GO_ESTABLISHMENT_OF_PROTEIN_LOCALIZATION_TO_CHROMOSOME
1.66681e-05	0.00022627	0.588311	3.63185	0	29	GO_NUCLEOTIDE_EXCISION_REPAIR_PREINCISION_COMPLEX_ASSEMBLY
1.41215e-05	0.00022627	0.298851	3.62856	0	129	GO_REGULATION_OF_GENERATION_OF_PRECURSOR_METABOLITES_AND_ENERGY
1.45491e-05	0.00022627	0.329792	3.62065	0	103	GO_TOR_SIGNALING
1.58298e-05	0.00022627	0.459176	3.60603	0	49	GO_SISTER_CHROMATID_COHESION
1.73298e-05	0.00022627	0.728454	3.60569	0	18	GO_PROTEIN_IMPORT_INTO_MITOCHONDRIAL_MATRIX
1.06824e-05	0.00022627	0.132052	3.60471	0	1067	GO_RESPONSE_TO_ABIOTIC_STIMULUS
1.7188e-05	0.00022627	0.693587	3.60255	0	20	GO_PROTEIN_LOCALIZATION_TO_CHROMOSOME_CENTROMERIC_REGION
1.74319e-05	0.00022627	0.766044	3.59535	0	16	GO_RIBOSOMAL_SMALL_SUBUNIT_ASSEMBLY
1.49678e-05	0.00022627	0.36144	3.57928	0	82	GO_POSITIVE_REGULATION_OF_RESPONSE_TO_DNA_DAMAGE_STIMULUS
1.33367e-05	0.00022627	0.243927	3.57532	0	200	GO_REGULATION_OF_PROTEIN_MODIFICATION_BY_SMALL_PROTEIN_CONJUGATION_OR_REMOVAL
1.51547e-05	0.00022627	0.377465	3.57049	0	74	GO_POSITIVE_REGULATION_OF_CELL_CYCLE_ARREST
1.49309e-05	0.00022627	0.356421	3.56943	0	84	GO_POSITIVE_REGULATION_OF_CELL_CYCLE_PHASE_TRANSITION
1.30635e-05	0.00022627	0.229823	3.56537	0	229	GO_REGULATION_OF_CELLULAR_PROTEIN_CATABOLIC_PROCESS
1.67904e-05	0.00022627	0.596809	3.56246	0	27	GO_POSITIVE_REGULATION_OF_CHROMOSOME_SEGREGATION
1.56118e-05	0.00022627	0.423736	3.56243	0	57	GO_REGULATION_OF_CELLULAR_AMINO_ACID_METABOLIC_PROCESS
1.64984e-05	0.00022627	0.54258	3.5527	0	33	GO_PROTEIN_TRANSMEMBRANE_IMPORT_INTO_INTRACELLULAR_ORGANELLE
1.61642e-05	0.00022627	0.490349	3.54867	0	41	GO_RNA_POLYADENYLATION
1.69025e-05	0.00022627	0.61604	3.54609	0	25	GO_REGULATION_OF_MRNA_3_END_PROCESSING
1.0716e-05	0.00022627	0.130675	3.53889	0	1040	GO_LIPID_METABOLIC_PROCESS
1.62824e-05	0.00022627	0.506446	3.53884	0	38	GO_CHROMATIN_REMODELING_AT_CENTROMERE
1.31678e-05	0.00022627	0.233099	3.53623	0	217	GO_REGULATION_OF_INTRACELLULAR_PROTEIN_TRANSPORT
1.74319e-05	0.00022627	0.751761	3.52831	0	16	GO_POSITIVE_REGULATION_OF_MITOCHONDRIAL_TRANSLATION
1.2176e-05	0.00022627	0.185861	3.5267	0	376	GO_REGULATION_OF_PROTEIN_COMPLEX_ASSEMBLY
1.27597e-05	0.00022627	0.212162	3.52168	0	269	GO_MACROAUTOPHAGY
1.51932e-05	0.00022627	0.375665	3.5113	0	72	GO_REGULATION_OF_TRANSLATIONAL_INITIATION
1.6121e-05	0.00022627	0.479182	3.50652	0	42	GO_NUCLEOSIDE_MONOPHOSPHATE_BIOSYNTHETIC_PROCESS
1.3647e-05	0.00022627	0.256552	3.49248	0	168	GO_MEMBRANE_DOCKING
1.68424e-05	0.00022627	0.593856	3.48377	0	26	GO_PROTEIN_LOCALIZATION_TO_CHROMOSOME_TELOMERIC_REGION
1.22287e-05	0.00022627	0.185566	3.48286	0	366	GO_ENDOMEMBRANE_SYSTEM_ORGANIZATION
1.45853e-05	0.00022627	0.319493	3.47645	0	101	GO_REGULATION_OF_DNA_REPAIR
1.67238e-05	0.00022627	0.571761	3.47266	0	28	GO_NEGATIVE_REGULATION_OF_MRNA_PROCESSING
1.7188e-05	0.00022627	0.668355	3.47149	0	20	GO_RNA_5_END_PROCESSING
1.53939e-05	0.00022627	0.388583	3.46565	0	65	GO_NEGATIVE_REGULATION_OF_PROTEOLYSIS_INVOLVED_IN_CELLULAR_PROTEIN_CATABOLIC_PROCESS
1.65777e-05	0.00022627	0.541827	3.45181	0	31	GO_NEGATIVE_REGULATION_OF_TELOMERE_MAINTENANCE
1.48397e-05	0.00022627	0.338936	3.45137	0	87	GO_LIPOPROTEIN_BIOSYNTHETIC_PROCESS
1.64174e-05	0.00022627	0.511535	3.44142	0	35	GO_POSITIVE_REGULATION_OF_TELOMERE_MAINTENANCE_VIA_TELOMERE_LENGTHENING
1.13899e-05	0.00022627	0.151768	3.43992	0	606	GO_NEGATIVE_REGULATION_OF_CELLULAR_COMPONENT_ORGANIZATION
1.19954e-05	0.00022627	0.174556	3.43748	0	415	GO_DEPHOSPHORYLATION
1.55072e-05	0.00022627	0.39884	3.43313	0	60	GO_CENTROSOME_DUPLICATION
1.73298e-05	0.00022627	0.690869	3.41965	0	18	GO_KINETOCHORE_ORGANIZATION
1.21504e-05	0.00022627	0.179334	3.41792	0	380	GO_POSITIVE_REGULATION_OF_CATABOLIC_PROCESS
1.42871e-05	0.00022627	0.291491	3.41168	0	119	GO_HISTONE_METHYLATION
1.75898e-05	0.00022627	0.771443	3.40589	0	14	GO_RRNA_CONTAINING_RIBONUCLEOPROTEIN_COMPLEX_EXPORT_FROM_NUCLEUS
1.54801e-05	0.00022627	0.389382	3.40055	0	62	GO_POSITIVE_REGULATION_OF_DNA_BIOSYNTHETIC_PROCESS
1.71432e-05	0.00022627	0.639279	3.39638	0	21	GO_NUCLEOTIDE_EXCISION_REPAIR_PREINCISION_COMPLEX_STABILIZATION
1.62167e-05	0.00022627	0.479082	3.39066	0	39	GO_BASE_EXCISION_REPAIR
1.49381e-05	0.00022627	0.339929	3.38644	0	83	GO_ANTIGEN_PROCESSING_AND_PRESENTATION_OF_PEPTIDE_ANTIGEN_VIA_MHC_CLASS_I
1.3838e-05	0.00022627	0.259693	3.3854	0	152	GO_ANTIGEN_PROCESSING_AND_PRESENTATION_OF_PEPTIDE_ANTIGEN
1.52469e-05	0.00022627	0.36663	3.38462	0	70	GO_ATP_DEPENDENT_CHROMATIN_REMODELING
1.75898e-05	0.00022627	0.766287	3.38312	0	14	GO_RNA_SURVEILLANCE
1.45266e-05	0.00022627	0.305964	3.37337	0	104	GO_REGULATION_OF_STEM_CELL_DIFFERENTIATION
1.77869e-05	0.00022627	0.820331	3.37237	0	12	GO_MITOCHONDRIAL_ELECTRON_TRANSPORT_UBIQUINOL_TO_CYTOCHROME_C
1.66681e-05	0.00022627	0.54609	3.3712	0	29	GO_MRNA_CIS_SPLICING_VIA_SPLICEOSOME
1.58834e-05	0.00022627	0.436131	3.36072	0	47	GO_HISTONE_EXCHANGE
1.5821e-05	0.00022627	0.423736	3.35773	0	50	GO_NUCLEAR_ENVELOPE_ORGANIZATION
1.47369e-05	0.00022627	0.317327	3.34251	0	94	GO_REGULATION_OF_NUCLEOCYTOPLASMIC_TRANSPORT
1.27466e-05	0.00022627	0.20097	3.34135	0	270	GO_VIRAL_LIFE_CYCLE
1.64704e-05	0.00022627	0.503347	3.34069	0	34	GO_DNA_DEPENDENT_DNA_REPLICATION_MAINTENANCE_OF_FIDELITY
1.48397e-05	0.00022627	0.326565	3.32538	0	87	GO_ORGANELLE_DISASSEMBLY
1.12082e-05	0.00022627	0.140288	3.32476	0	689	GO_NEGATIVE_REGULATION_OF_TRANSCRIPTION_BY_RNA_POLYMERASE_II
1.38955e-05	0.00022627	0.259374	3.32454	0	146	GO_VACUOLE_ORGANIZATION
1.74319e-05	0.00022627	0.707551	3.32082	0	16	GO_CRISTAE_FORMATION
1.3838e-05	0.00022627	0.254093	3.3124	0	152	GO_RIBOSE_PHOSPHATE_BIOSYNTHETIC_PROCESS
1.52966e-05	0.00022627	0.361304	3.31012	0	69	GO_CELLULAR_RESPONSE_TO_UV
1.40528e-05	0.00022627	0.267772	3.30598	0	134	GO_CYTOSOLIC_TRANSPORT
1.73298e-05	0.00022627	0.667616	3.30455	0	18	GO_IRON_SULFUR_CLUSTER_ASSEMBLY
1.73983e-05	0.00022627	0.6842	3.2992	0	17	GO_REGULATION_OF_TRANSLATIONAL_FIDELITY
1.64984e-05	0.00022627	0.502745	3.29187	0	33	GO_NEGATIVE_REGULATION_OF_DNA_REPLICATION
1.53939e-05	0.00022627	0.368886	3.28998	0	65	GO_STEROL_BIOSYNTHETIC_PROCESS
1.74319e-05	0.00022627	0.70077	3.28899	0	16	GO_ESTABLISHMENT_OF_PROTEIN_LOCALIZATION_TO_TELOMERE
1.37148e-05	0.00022627	0.245808	3.28656	0	161	GO_REGULATION_OF_CHROMATIN_ORGANIZATION
1.72521e-05	0.00022627	0.64719	3.28497	0	19	GO_OLIGOSACCHARIDE_LIPID_INTERMEDIATE_BIOSYNTHETIC_PROCESS
1.34192e-05	0.00022627	0.228787	3.28217	0	190	GO_ENDOSOMAL_TRANSPORT
1.768e-05	0.00022627	0.769665	3.28163	0	13	GO_MATURATION_OF_LSU_RRNA_FROM_TRICISTRONIC_RRNA_TRANSCRIPT_SSU_RRNA_5_8S_RRNA_LSU_RRNA_
1.11862e-05	0.00022627	0.137012	3.27002	0	704	GO_MEMBRANE_ORGANIZATION
1.51932e-05	0.00022627	0.349304	3.26491	0	72	GO_REGULATION_OF_TRANSCRIPTION_FROM_RNA_POLYMERASE_II_PROMOTER_IN_RESPONSE_TO_HYPOXIA
1.39794e-05	0.00022627	0.25899	3.26032	0	140	GO_POSITIVE_REGULATION_OF_INTRACELLULAR_PROTEIN_TRANSPORT
1.3941e-05	0.00022627	0.257226	3.25766	0	142	GO_MAINTENANCE_OF_CELL_NUMBER
1.74917e-05	0.00022627	0.714952	3.25597	0	15	GO_TRNA_5_END_PROCESSING
1.62167e-05	0.00022627	0.459725	3.25366	0	39	GO_NUCLEOTIDE_EXCISION_REPAIR_DNA_INCISION
1.34048e-05	0.00022627	0.225808	3.25349	0	192	GO_REGULATION_OF_MICROTUBULE_BASED_PROCESS
1.38955e-05	0.00022627	0.253097	3.24409	0	146	GO_ALCOHOL_BIOSYNTHETIC_PROCESS
1.68424e-05	0.00022627	0.552695	3.2423	0	26	GO_GLOBAL_GENOME_NUCLEOTIDE_EXCISION_REPAIR
1.55111e-05	0.00022627	0.373929	3.24167	0	61	GO_REGULATION_OF_VIRAL_TRANSCRIPTION
1.21148e-05	0.00022627	0.167978	3.22953	0	389	GO_RESPONSE_TO_RADIATION
1.09594e-05	0.00022627	0.127548	3.22662	0	839	GO_REGULATION_OF_TRANSFERASE_ACTIVITY
1.55072e-05	0.00022627	0.374705	3.22538	0	60	GO_PROTEIN_MONOUBIQUITINATION
1.51041e-05	0.00022627	0.334705	3.22162	0	77	GO_NEGATIVE_REGULATION_OF_CELLULAR_PROTEIN_CATABOLIC_PROCESS
1.52057e-05	0.00022627	0.342737	3.22029	0	73	GO_REGULATION_OF_CARBOHYDRATE_CATABOLIC_PROCESS
1.36915e-05	0.00022627	0.239508	3.21952	0	163	GO_PURINE_CONTAINING_COMPOUND_BIOSYNTHETIC_PROCESS
1.8112e-05	0.00022627	0.893813	3.21827	0	9	GO_RRNA_3_END_PROCESSING
1.73983e-05	0.00022627	0.667012	3.21632	0	17	GO_PSEUDOURIDINE_SYNTHESIS
1.33159e-05	0.00022627	0.218544	3.216	0	202	GO_CELLULAR_RESPONSE_TO_OXYGEN_LEVELS
1.77869e-05	0.00022627	0.781709	3.2136	0	12	GO_FORMATION_OF_CYTOPLASMIC_TRANSLATION_INITIATION_COMPLEX
1.69846e-05	0.00022627	0.569027	3.21349	0	24	GO_RNA_POLYMERASE_II_PREINITIATION_COMPLEX_ASSEMBLY
1.43697e-05	0.00022627	0.282752	3.21249	0	111	GO_NEGATIVE_REGULATION_OF_GENE_EXPRESSION_EPIGENETIC
1.34041e-05	0.00022627	0.222182	3.19474	0	191	GO_NUCLEOSIDE_PHOSPHATE_METABOLIC_PROCESS
1.72521e-05	0.00022627	0.627975	3.18743	0	19	GO_PURINE_NUCLEOSIDE_MONOPHOSPHATE_BIOSYNTHETIC_PROCESS
1.26312e-05	0.00022627	0.186743	3.18467	0	287	GO_REGULATION_OF_AUTOPHAGY
1.51279e-05	0.00022627	0.334122	3.17972	0	75	GO_HEMATOPOIETIC_STEM_CELL_DIFFERENTIATION
1.64704e-05	0.00022627	0.478868	3.17822	0	34	GO_POSITIVE_REGULATION_OF_TELOMERASE_ACTIVITY
1.14931e-05	0.00022627	0.143941	3.1776	0	562	GO_CARBOHYDRATE_DERIVATIVE_BIOSYNTHETIC_PROCESS
1.10956e-05	0.00022627	0.130299	3.17592	0	748	GO_CELLULAR_LIPID_METABOLIC_PROCESS
1.45491e-05	0.00022627	0.288963	3.1724	0	103	GO_CHROMATIN_ORGANIZATION_INVOLVED_IN_REGULATION_OF_TRANSCRIPTION
1.75898e-05	0.00022627	0.718501	3.17215	0	14	GO_VIRAL_TRANSLATION
1.21545e-05	0.00022627	0.166065	3.16768	0	381	GO_MONOCARBOXYLIC_ACID_METABOLIC_PROCESS
1.2868e-05	0.00022627	0.195562	3.16625	0	253	GO_INTRINSIC_APOPTOTIC_SIGNALING_PATHWAY
1.31678e-05	0.00022627	0.20847	3.1626	0	217	GO_PHOSPHOLIPID_BIOSYNTHETIC_PROCESS
1.70094e-05	0.00022627	0.570178	3.16037	0	23	GO_NUCLEOTIDE_EXCISION_REPAIR_DNA_DAMAGE_RECOGNITION
1.60218e-05	0.00022627	0.422573	3.15977	0	44	GO_NEGATIVE_REGULATION_OF_UBIQUITIN_DEPENDENT_PROTEIN_CATABOLIC_PROCESS
1.74917e-05	0.00022627	0.693407	3.15786	0	15	GO_PROTEIN_LOCALIZATION_TO_KINETOCHORE
1.62824e-05	0.00022627	0.451398	3.15418	0	38	GO_CHROMOSOME_CONDENSATION
1.53104e-05	0.00022627	0.346529	3.15372	0	68	GO_ANTIGEN_PROCESSING_AND_PRESENTATION_OF_EXOGENOUS_PEPTIDE_ANTIGEN_VIA_MHC_CLASS_I
1.57451e-05	0.00022627	0.389974	3.14555	0	52	GO_PROTEIN_INSERTION_INTO_MEMBRANE
1.59571e-05	0.00022627	0.411446	3.13779	0	46	GO_TELOMERE_CAPPING
1.08729e-05	0.00022627	0.121367	3.13765	0	896	GO_NEGATIVE_REGULATION_OF_PROTEIN_METABOLIC_PROCESS
1.3494e-05	0.00022627	0.221286	3.13124	0	184	GO_REGULATION_OF_SYMBIOSIS_ENCOMPASSING_MUTUALISM_THROUGH_PARASITISM
1.73298e-05	0.00022627	0.632083	3.12867	0	18	GO_RRNA_METHYLATION
1.32032e-05	0.00022627	0.207712	3.12701	0	213	GO_POSITIVE_REGULATION_OF_PROTEIN_COMPLEX_ASSEMBLY
1.37107e-05	0.00022627	0.233281	3.12671	0	162	GO_CELLULAR_KETONE_METABOLIC_PROCESS
1.07033e-05	0.00022627	0.115057	3.1266	0	1052	GO_POSITIVE_REGULATION_OF_CELLULAR_COMPONENT_ORGANIZATION
1.61642e-05	0.00022627	0.431834	3.12519	0	41	GO_REGULATION_OF_DNA_TEMPLATED_TRANSCRIPTION_ELONGATION
1.55072e-05	0.00022627	0.362778	3.12271	0	60	GO_POSITIVE_REGULATION_OF_GENE_EXPRESSION_EPIGENETIC
1.66306e-05	0.00022627	0.497243	3.11928	0	30	GO_GPI_ANCHOR_BIOSYNTHETIC_PROCESS
1.44319e-05	0.00022627	0.276342	3.11172	0	109	GO_PHOSPHATIDYLINOSITOL_BIOSYNTHETIC_PROCESS
1.67904e-05	0.00022627	0.521268	3.11154	0	27	GO_ATTACHMENT_OF_SPINDLE_MICROTUBULES_TO_KINETOCHORE
1.58609e-05	0.00022627	0.399669	3.10818	0	48	GO_NEGATIVE_REGULATION_OF_RNA_CATABOLIC_PROCESS
1.55788e-05	0.00022627	0.366696	3.10697	0	58	GO_PROTEIN_TRANSMEMBRANE_TRANSPORT
1.37148e-05	0.00022627	0.232258	3.10538	0	161	GO_CELLULAR_RESPONSE_TO_RADIATION
1.15993e-05	0.00022627	0.144234	3.10448	0	524	GO_NEGATIVE_REGULATION_OF_PROTEIN_MODIFICATION_PROCESS
1.5821e-05	0.00022627	0.391544	3.10263	0	50	GO_INTRACELLULAR_PROTEIN_TRANSMEMBRANE_TRANSPORT
1.768e-05	0.00022627	0.72715	3.10036	0	13	GO_MITOCHONDRIAL_RNA_PROCESSING
1.57252e-05	0.00022627	0.380826	3.09898	0	53	GO_REGULATION_OF_CENTROSOME_CYCLE
1.68424e-05	0.00022627	0.528258	3.09895	0	26	GO_MITOTIC_G2_M_TRANSITION_CHECKPOINT
1.36158e-05	0.00022627	0.225333	3.09712	0	172	GO_REGULATION_OF_PROTEASOMAL_PROTEIN_CATABOLIC_PROCESS
1.70689e-05	0.00022627	0.568342	3.08565	0	22	GO_MRNA_CLEAVAGE
1.43643e-05	0.00022627	0.269201	3.08059	0	113	GO_TYPE_I_INTERFERON_PRODUCTION
1.35402e-05	0.00022627	0.221145	3.07932	0	177	GO_ANTIGEN_PROCESSING_AND_PRESENTATION
1.59571e-05	0.00022627	0.402801	3.07186	0	46	GO_REGULATION_OF_UBIQUITIN_PROTEIN_TRANSFERASE_ACTIVITY
1.74917e-05	0.00022627	0.672688	3.0635	0	15	GO_DNA_REPLICATION_CHECKPOINT
1.57451e-05	0.00022627	0.379047	3.0574	0	52	GO_HISTONE_H3_ACETYLATION
1.8112e-05	0.00022627	0.848528	3.05522	0	9	GO_POSITIVE_REGULATION_OF_ESTABLISHMENT_OF_PROTEIN_LOCALIZATION_TO_TELOMERE
1.70689e-05	0.00022627	0.561843	3.05037	0	22	GO_NUCLEOTIDE_EXCISION_REPAIR_DNA_DUPLEX_UNWINDING
1.77869e-05	0.00022627	0.740945	3.04602	0	12	GO_REGULATION_OF_RNA_BINDING
1.53419e-05	0.00022627	0.336632	3.04325	0	67	GO_RETROGRADE_TRANSPORT_ENDOSOME_TO_GOLGI
1.34291e-05	0.00022627	0.212365	3.04011	0	189	GO_POSITIVE_REGULATION_OF_INTRACELLULAR_TRANSPORT
1.24719e-05	0.00022627	0.170991	3.03835	0	318	GO_IN_UTERO_EMBRYONIC_DEVELOPMENT
1.71432e-05	0.00022627	0.571462	3.03608	0	21	GO_NEGATIVE_REGULATION_OF_DNA_DEPENDENT_DNA_REPLICATION
1.17976e-05	0.00022627	0.147457	3.03536	0	466	GO_ORGANOPHOSPHATE_METABOLIC_PROCESS
1.52469e-05	0.00022627	0.328549	3.03307	0	70	GO_REGULATION_OF_CELLULAR_AMINE_METABOLIC_PROCESS
1.768e-05	0.00022627	0.711223	3.03245	0	13	GO_REGULATION_OF_PROTEIN_LOCALIZATION_TO_CHROMOSOME_TELOMERIC_REGION
1.47597e-05	0.00022627	0.289111	3.03199	0	93	GO_FATTY_ACID_CATABOLIC_PROCESS
1.2727e-05	0.00022627	0.18178	3.03194	0	272	GO_AGING
1.40252e-05	0.00022627	0.242557	3.02401	0	137	GO_REGULATION_OF_UBIQUITIN_DEPENDENT_PROTEIN_CATABOLIC_PROCESS
1.67238e-05	0.00022627	0.497794	3.02341	0	28	GO_RRNA_TRANSCRIPTION
1.74319e-05	0.00022627	0.643702	3.02115	0	16	GO_POSITIVE_REGULATION_OF_MITOTIC_SISTER_CHROMATID_SEGREGATION
1.37338e-05	0.00022627	0.226427	3.01926	0	160	GO_POSITIVE_REGULATION_OF_MULTI_ORGANISM_PROCESS
1.1602e-05	0.00022627	0.140366	3.01922	0	523	GO_APOPTOTIC_SIGNALING_PATHWAY
1.7188e-05	0.00022627	0.581058	3.01806	0	20	GO_HISTONE_H4_K16_ACETYLATION
1.67904e-05	0.00022627	0.505415	3.01692	0	27	GO_DNA_REPLICATION_DEPENDENT_NUCLEOSOME_ORGANIZATION
1.3609e-05	0.00022627	0.218622	3.0117	0	173	GO_REGULATION_OF_CARBOHYDRATE_METABOLIC_PROCESS
1.78603e-05	0.00022627	0.762074	3.00993	0	11	GO_REGULATION_OF_ESTABLISHMENT_OF_PROTEIN_LOCALIZATION_TO_CHROMOSOME
1.65777e-05	0.00022627	0.471913	3.0064	0	31	GO_MISMATCH_REPAIR
1.70094e-05	0.00022627	0.541816	3.00317	0	23	GO_MITOCHONDRIAL_CALCIUM_ION_TRANSMEMBRANE_TRANSPORT
1.65777e-05	0.00022627	0.46977	2.99276	0	31	GO_REGULATION_OF_TRANSCRIPTION_BY_RNA_POLYMERASE_I
1.75898e-05	0.00022627	0.67748	2.99105	0	14	GO_SNRNA_3_END_PROCESSING
1.69025e-05	0.00022627	0.518961	2.98728	0	25	GO_REGULATION_OF_TRANSCRIPTION_ELONGATION_FROM_RNA_POLYMERASE_II_PROMOTER
1.59839e-05	0.00022627	0.395353	2.98584	0	45	GO_REGULATION_OF_TELOMERASE_ACTIVITY
1.10402e-05	0.00022627	0.120639	2.98556	0	784	GO_REGULATION_OF_CELLULAR_LOCALIZATION
1.32543e-05	0.00022627	0.200181	2.98299	0	208	GO_LIPID_MODIFICATION
1.67904e-05	0.00022627	0.499567	2.982	0	27	GO_TETRAPYRROLE_BIOSYNTHETIC_PROCESS
3.45042e-05	0.000324288	0.587073	2.97983	1	19	GO_MITOTIC_SISTER_CHROMATID_COHESION
1.70689e-05	0.00022627	0.548788	2.97949	0	22	GO_MITOTIC_RECOMBINATION
1.64174e-05	0.00022627	0.442842	2.97928	0	35	GO_CENTRIOLE_ASSEMBLY
1.74917e-05	0.00022627	0.653975	2.97828	0	15	GO_HISTONE_H2A_ACETYLATION
1.70689e-05	0.00022627	0.548418	2.97748	0	22	GO_POSITIVE_REGULATION_OF_TRANSCRIPTION_BY_RNA_POLYMERASE_I
1.69025e-05	0.00022627	0.517113	2.97664	0	25	GO_NCRNA_CATABOLIC_PROCESS
3.02558e-05	0.000312913	0.312534	2.97428	1	75	GO_REGULATION_OF_CYTOKINESIS
1.73983e-05	0.00022627	0.616601	2.97324	0	17	GO_NUCLEOBASE_BIOSYNTHETIC_PROCESS
1.57699e-05	0.00022627	0.371579	2.9722	0	51	GO_PROTEIN_LOCALIZATION_TO_VACUOLE
1.56698e-05	0.00022627	0.358932	2.96883	0	55	GO_POSITIVE_REGULATION_OF_NUCLEOCYTOPLASMIC_TRANSPORT
2.90116e-05	0.000309085	0.267957	2.96651	1	105	GO_PEPTIDYL_LYSINE_METHYLATION
1.7188e-05	0.00022627	0.569178	2.95636	0	20	GO_MITOCHONDRION_MORPHOGENESIS
3.45042e-05	0.000324288	0.58238	2.95601	1	19	GO_TRNA_WOBBLE_BASE_MODIFICATION
2.94737e-05	0.000309449	0.280388	2.95341	1	94	GO_CELL_AGING
1.53939e-05	0.00022627	0.333102	2.95297	0	64	GO_POSITIVE_REGULATION_OF_RNA_METABOLIC_PROCESS
1.65777e-05	0.00022627	0.463358	2.9519	0	31	GO_PROTEIN_REFOLDING
1.71432e-05	0.00022627	0.555469	2.95112	0	21	GO_REGULATION_OF_SISTER_CHROMATID_COHESION
1.70689e-05	0.00022627	0.542113	2.94325	0	22	GO_NEGATIVE_REGULATION_OF_TELOMERE_MAINTENANCE_VIA_TELOMERE_LENGTHENING
1.24233e-05	0.00022627	0.163636	2.9358	0	326	GO_REGULATION_OF_BINDING
1.32813e-05	0.00022627	0.197715	2.93376	0	206	GO_MEIOTIC_CELL_CYCLE
1.57252e-05	0.00022627	0.36035	2.93236	0	53	GO_CHAPERONE_MEDIATED_PROTEIN_FOLDING
1.39146e-05	0.00022627	0.22953	2.93166	0	145	GO_CYTOKINESIS
1.37958e-05	0.00022627	0.222819	2.93072	0	155	GO_PROTEIN_STABILIZATION
1.47652e-05	0.00022627	0.280722	2.93054	0	92	GO_MACROMOLECULE_DEACYLATION
1.65777e-05	0.00022627	0.459346	2.92635	0	31	GO_RIBONUCLEOSIDE_MONOPHOSPHATE_BIOSYNTHETIC_PROCESS
1.768e-05	0.00022627	0.685879	2.92439	0	13	GO_MITOCHONDRIAL_TRANSCRIPTION
1.17593e-05	0.00022627	0.140954	2.9233	0	475	GO_CARBOHYDRATE_METABOLIC_PROCESS
1.54801e-05	0.00022627	0.33416	2.91829	0	62	GO_NUCLEOSIDE_BISPHOSPHATE_BIOSYNTHETIC_PROCESS
1.79682e-05	0.00022627	0.770565	2.91434	0	10	GO_PROTEIN_LOCALIZATION_TO_NUCLEOPLASM
1.59571e-05	0.00022627	0.382053	2.91363	0	46	GO_NEGATIVE_REGULATION_OF_RNA_METABOLIC_PROCESS
1.8112e-05	0.00022627	0.808128	2.90975	0	9	GO_DNA_UNWINDING_INVOLVED_IN_DNA_REPLICATION
1.36649e-05	0.00022627	0.215179	2.90782	0	165	GO_REGULATION_OF_MITOCHONDRION_ORGANIZATION
1.61854e-05	0.00022627	0.40615	2.90749	0	40	GO_PROTEIN_INSERTION_INTO_MITOCHONDRIAL_MEMBRANE
1.34749e-05	0.00022627	0.203876	2.89849	0	186	GO_CELLULAR_LIPID_CATABOLIC_PROCESS
1.78603e-05	0.00022627	0.733237	2.89603	0	11	GO_ENDONUCLEOLYTIC_CLEAVAGE_INVOLVED_IN_RRNA_PROCESSING
2.8204e-05	0.000309085	0.236699	2.89429	1	131	GO_POSITIVE_REGULATION_OF_CANONICAL_WNT_SIGNALING_PATHWAY
1.36158e-05	0.00022627	0.210288	2.89032	0	172	GO_SULFUR_COMPOUND_METABOLIC_PROCESS
3.46596e-05	0.000324288	0.583745	2.88941	1	18	GO_CHAPERONE_MEDIATED_PROTEIN_COMPLEX_ASSEMBLY
2.89406e-05	0.000309085	0.257699	2.88773	1	108	GO_FC_EPSILON_RECEPTOR_SIGNALING_PATHWAY
1.68424e-05	0.00022627	0.492125	2.88698	0	26	GO_G2_DNA_DAMAGE_CHECKPOINT
1.64174e-05	0.00022627	0.427552	2.87641	0	35	GO_GLYCOSYL_COMPOUND_BIOSYNTHETIC_PROCESS
1.39146e-05	0.00022627	0.225202	2.87638	0	145	GO_HEMATOPOIETIC_PROGENITOR_CELL_DIFFERENTIATION
1.74319e-05	0.00022627	0.611664	2.87078	0	16	GO_REGULATION_OF_DNA_DAMAGE_CHECKPOINT
1.83783e-05	0.00022681	0.893721	2.86757	0	7	GO_EXONUCLEOLYTIC_TRIMMING_INVOLVED_IN_RRNA_PROCESSING
1.83783e-05	0.00022681	0.893721	2.86757	0	7	GO_U4_SNRNA_3_END_PROCESSING
2.8988e-05	0.000309085	0.257622	2.86407	1	106	GO_POSITIVE_REGULATION_OF_MITOCHONDRION_ORGANIZATION
1.768e-05	0.00022627	0.670287	2.85791	0	13	GO_KINETOCHORE_ASSEMBLY
1.5821e-05	0.00022627	0.360371	2.85561	0	50	GO_NEGATIVE_REGULATION_OF_PROTEASOMAL_PROTEIN_CATABOLIC_PROCESS
1.5635e-05	0.00022627	0.342073	2.85343	0	56	GO_ALPHA_AMINO_ACID_BIOSYNTHETIC_PROCESS
1.79682e-05	0.00022627	0.75414	2.85222	0	10	GO_IRES_DEPENDENT_VIRAL_TRANSLATIONAL_INITIATION
1.53483e-05	0.00022627	0.317481	2.85213	0	66	GO_POSITIVE_REGULATION_OF_PROTEIN_LOCALIZATION_TO_NUCLEUS
1.10246e-05	0.00022627	0.114727	2.85042	0	794	GO_REGULATION_OF_CELLULAR_COMPONENT_BIOGENESIS
1.77869e-05	0.00022627	0.6933	2.85015	0	12	GO_ATTACHMENT_OF_MITOTIC_SPINDLE_MICROTUBULES_TO_KINETOCHORE
1.36578e-05	0.00022627	0.208832	2.84896	0	169	GO_RESPONSE_TO_STARVATION
1.04657e-05	0.00022627	0.0973744	2.8428	0	1352	GO_POSITIVE_REGULATION_OF_PROTEIN_METABOLIC_PROCESS
1.82113e-05	0.00022627	0.832056	2.84199	0	8	GO_RIBOSOMAL_LARGE_SUBUNIT_EXPORT_FROM_NUCLEUS
1.79682e-05	0.00022627	0.751113	2.84078	0	10	GO_PROTEIN_DENEDDYLATION
1.8112e-05	0.00022627	0.788269	2.83825	0	9	GO_PROTEIN_INSERTION_INTO_MITOCHONDRIAL_INNER_MEMBRANE
1.5821e-05	0.00022627	0.357975	2.83663	0	50	GO_PYRIMIDINE_CONTAINING_COMPOUND_BIOSYNTHETIC_PROCESS
1.74319e-05	0.00022627	0.604341	2.83641	0	16	GO_HISTONE_H4_K5_ACETYLATION
4.25472e-05	0.000351396	0.23686	2.83628	2	125	GO_REGULATION_OF_HISTONE_MODIFICATION
3.30164e-05	0.000322924	0.437796	2.83086	1	32	GO_PROTEIN_PEPTIDYL_PROLYL_ISOMERIZATION
4.51515e-05	0.000363049	0.290618	2.83079	2	79	GO_RETROGRADE_VESICLE_MEDIATED_TRANSPORT_GOLGI_TO_ENDOPLASMIC_RETICULUM
1.32032e-05	0.00022627	0.188032	2.83073	0	213	GO_FATTY_ACID_METABOLIC_PROCESS
1.8112e-05	0.00022627	0.785905	2.82974	0	9	GO_TRANSLOCATION_OF_MOLECULES_INTO_HOST
3.30164e-05	0.000322924	0.437432	2.82851	1	32	GO_TORC1_SIGNALING
1.28414e-05	0.00022627	0.173785	2.82756	0	256	GO_RESPONSE_TO_ENDOPLASMIC_RETICULUM_STRESS
2.85221e-05	0.000309085	0.239661	2.82649	1	121	GO_GOLGI_ORGANIZATION
1.78603e-05	0.00022627	0.714804	2.82323	0	11	GO_TRNA_5_LEADER_REMOVAL
4.61816e-05	0.000368199	0.318422	2.82283	2	64	GO_REGULATION_OF_ESTABLISHMENT_OF_PROTEIN_LOCALIZATION_TO_MITOCHONDRION
3.28348e-05	0.000322924	0.419346	2.8212	1	35	GO_DE_NOVO_PROTEIN_FOLDING
1.74319e-05	0.00022627	0.599414	2.81329	0	16	GO_NEGATIVE_REGULATION_OF_TELOMERE_MAINTENANCE_VIA_TELOMERASE
1.8112e-05	0.00022627	0.781258	2.813	0	9	GO_HISTONE_MRNA_CATABOLIC_PROCESS
1.75898e-05	0.00022627	0.635733	2.80673	0	14	GO_REGULATION_OF_NUCLEOBASE_CONTAINING_COMPOUND_TRANSPORT
3.43761e-05	0.000324288	0.54015	2.80558	1	20	GO_NEGATIVE_REGULATION_OF_MRNA_SPLICING_VIA_SPLICEOSOME
3.45042e-05	0.000324288	0.552667	2.80519	1	19	GO_DNA_STRAND_ELONGATION
1.68424e-05	0.00022627	0.477898	2.80352	0	26	GO_REPLICATION_FORK_PROCESSING
2.97133e-05	0.000309927	0.274065	2.80245	1	88	GO_ERAD_PATHWAY
1.74319e-05	0.00022627	0.596683	2.80047	0	16	GO_RRNA_CATABOLIC_PROCESS
1.69025e-05	0.00022627	0.486362	2.79963	0	25	GO_NEGATIVE_REGULATION_OF_RNA_SPLICING
4.44037e-05	0.000360207	0.270548	2.79745	2	90	GO_BLASTOCYST_DEVELOPMENT
1.61854e-05	0.00022627	0.390575	2.796	0	40	GO_REGULATION_OF_CHOLESTEROL_BIOSYNTHETIC_PROCESS
1.74917e-05	0.00022627	0.613076	2.79202	0	15	GO_NEGATIVE_REGULATION_OF_UBIQUITIN_PROTEIN_TRANSFERASE_ACTIVITY
3.34476e-05	0.000324197	0.459327	2.78978	1	28	GO_REGULATION_OF_TRANSCRIPTION_INVOLVED_IN_G1_S_TRANSITION_OF_MITOTIC_CELL_CYCLE
2.67849e-05	0.000307023	0.192687	2.78824	1	194	GO_ENDOPLASMIC_RETICULUM_TO_GOLGI_VESICLE_MEDIATED_TRANSPORT
3.46596e-05	0.000324288	0.563233	2.78788	1	18	GO_NUCLEAR_ENVELOPE_REASSEMBLY
1.23256e-05	0.00022627	0.151932	2.78709	0	345	GO_RESPONSE_TO_OXYGEN_LEVELS
2.87303e-05	0.000309085	0.242671	2.78685	1	114	GO_NEGATIVE_REGULATION_OF_PROTEIN_CATABOLIC_PROCESS
6.59935e-05	0.000451682	0.425341	2.78505	3	33	GO_POSITIVE_REGULATION_OF_DNA_REPLICATION
1.21532e-05	0.00022627	0.145793	2.7833	0	382	GO_REGULATION_OF_INTRACELLULAR_TRANSPORT
3.46596e-05	0.000324288	0.562274	2.78313	1	18	GO_CYTOPLASMIC_MRNA_PROCESSING_BODY_ASSEMBLY
3.38049e-05	0.000324288	0.483329	2.78217	1	25	GO_N_TERMINAL_PROTEIN_AMINO_ACID_MODIFICATION
1.53419e-05	0.00022627	0.307363	2.77866	0	67	GO_FATTY_ACID_BETA_OXIDATION
4.44037e-05	0.000360207	0.268597	2.77728	2	90	GO_NUCLEOBASE_CONTAINING_SMALL_MOLECULE_BIOSYNTHETIC_PROCESS
3.43761e-05	0.000324288	0.534695	2.77725	1	20	GO_HEME_BIOSYNTHETIC_PROCESS
2.61489e-05	0.000303051	0.17915	2.77025	1	227	GO_ORGANIC_ACID_CATABOLIC_PROCESS
1.74319e-05	0.00022627	0.589691	2.76766	0	16	GO_MITOTIC_CHROMOSOME_CONDENSATION
1.75898e-05	0.00022627	0.626802	2.76731	0	14	GO_DNA_STRAND_ELONGATION_INVOLVED_IN_DNA_REPLICATION
2.85543e-05	0.000309085	0.235476	2.76578	1	120	GO_REGULATION_OF_CELLULAR_KETONE_METABOLIC_PROCESS
1.82113e-05	0.00022627	0.808708	2.76224	0	8	GO_NEGATIVE_REGULATION_OF_UBIQUITIN_PROTEIN_LIGASE_ACTIVITY
1.6121e-05	0.00022627	0.377387	2.76161	0	42	GO_PYRIMIDINE_NUCLEOTIDE_BIOSYNTHETIC_PROCESS
6.00105e-05	0.000423709	0.280108	2.75859	3	81	GO_RESPONSE_TO_ANTINEOPLASTIC_AGENT
4.89572e-05	0.000377618	0.404271	2.75804	2	36	GO_REGULATION_OF_PROTEIN_EXPORT_FROM_NUCLEUS
1.53419e-05	0.00022627	0.305016	2.75744	0	67	GO_ENDOSOME_ORGANIZATION
5.10282e-05	0.000387665	0.497369	2.75681	2	23	GO_NUCLEOTIDE_EXCISION_REPAIR_DNA_GAP_FILLING
1.2349e-05	0.00022627	0.151376	2.75639	0	338	GO_REGULATION_OF_LIPID_METABOLIC_PROCESS
4.45414e-05	0.000360207	0.267939	2.75404	2	89	GO_POSITIVE_REGULATION_OF_CHROMATIN_ORGANIZATION
1.83783e-05	0.00022681	0.857794	2.7523	0	7	GO_POLYADENYLATION_DEPENDENT_RNA_CATABOLIC_PROCESS
2.63376e-05	0.000304562	0.181662	2.75172	1	216	GO_CELLULAR_RESPONSE_TO_STEROID_HORMONE_STIMULUS
1.79682e-05	0.00022627	0.727037	2.74972	0	10	GO_TRNA_THREONYLCARBAMOYLADENOSINE_METABOLIC_PROCESS
5.88859e-05	0.000419805	0.259625	2.74723	3	95	GO_GLYCOLYTIC_PROCESS
1.26517e-05	0.00022627	0.161646	2.74485	0	284	GO_PROTEIN_DEPHOSPHORYLATION
4.01773e-05	0.000340672	0.189502	2.74216	2	194	GO_POSITIVE_REGULATION_OF_PROTEIN_CATABOLIC_PROCESS
2.87451e-05	0.000309085	0.24048	2.74117	1	112	GO_REGULATION_OF_DNA_TEMPLATED_TRANSCRIPTION_IN_RESPONSE_TO_STRESS
1.79682e-05	0.00022627	0.724772	2.74115	0	10	GO_REGULATION_OF_MRNA_BINDING
3.24333e-05	0.000321835	0.387181	2.74024	1	39	GO_REGULATION_OF_CENTROSOME_DUPLICATION
4.34109e-05	0.000355061	0.244499	2.73981	2	108	GO_REGULATION_OF_ESTABLISHMENT_OF_PLANAR_POLARITY
3.38049e-05	0.000324288	0.475844	2.73909	1	25	GO_POSITIVE_REGULATION_OF_DNA_TEMPLATED_TRANSCRIPTION_ELONGATION
1.58298e-05	0.00022627	0.348689	2.73835	0	49	GO_POSTREPLICATION_REPAIR
1.57451e-05	0.00022627	0.339295	2.73676	0	52	GO_POSITIVE_REGULATION_OF_ESTABLISHMENT_OF_PROTEIN_LOCALIZATION_TO_MITOCHONDRION
5.97238e-05	0.000423682	0.273222	2.73621	3	84	GO_AUTOPHAGOSOME_ORGANIZATION
3.45042e-05	0.000324288	0.538998	2.73581	1	19	GO_BRANCHED_CHAIN_AMINO_ACID_CATABOLIC_PROCESS
1.24088e-05	0.00022627	0.151738	2.73165	0	329	GO_POST_TRANSLATIONAL_PROTEIN_MODIFICATION
1.82113e-05	0.00022627	0.799648	2.73129	0	8	GO_RIBOSOME_DISASSEMBLY
4.58898e-05	0.000366792	0.298027	2.73039	2	69	GO_NEGATIVE_REGULATION_OF_RESPONSE_TO_DNA_DAMAGE_STIMULUS
1.56698e-05	0.00022627	0.329052	2.72168	0	55	GO_REGULATION_OF_HISTONE_METHYLATION
6.05116e-05	0.000426427	0.285752	2.71941	3	75	GO_PEROXISOME_ORGANIZATION
5.86588e-05	0.000419132	0.253398	2.719	3	98	GO_POST_GOLGI_VESICLE_MEDIATED_TRANSPORT
1.83783e-05	0.00022681	0.845887	2.71409	0	7	GO_POSITIVE_REGULATION_OF_HELICASE_ACTIVITY
6.79382e-05	0.000460377	0.480002	2.71074	3	24	GO_NEGATIVE_REGULATION_OF_DNA_REPAIR
1.75898e-05	0.00022627	0.613952	2.71057	0	14	GO_QUINONE_BIOSYNTHETIC_PROCESS
2.46472e-05	0.000294284	0.147338	2.70023	1	344	GO_SMALL_MOLECULE_CATABOLIC_PROCESS
4.3756e-05	0.000356209	0.247911	2.69756	2	101	GO_REGULATION_OF_PROTEIN_LOCALIZATION_TO_NUCLEUS
3.43761e-05	0.000324288	0.519332	2.69745	1	20	GO_HISTONE_DEUBIQUITINATION
5.90388e-05	0.00042008	0.256797	2.69311	3	93	GO_REGULATION_OF_CYCLIN_DEPENDENT_PROTEIN_KINASE_ACTIVITY
7.57736e-05	0.000495023	0.284572	2.6918	4	74	GO_PROTEIN_N_LINKED_GLYCOSYLATION
3.127e-05	0.000316053	0.322026	2.6862	1	56	GO_POSITIVE_REGULATION_OF_DNA_REPAIR
5.90388e-05	0.00042008	0.256028	2.68504	3	93	GO_LIPID_OXIDATION
4.80654e-05	0.000374278	0.358999	2.68439	2	44	GO_THIOESTER_METABOLIC_PROCESS
6.71614e-05	0.000458333	0.449536	2.68336	3	27	GO_HISTONE_MONOUBIQUITINATION
1.28365e-05	0.00022627	0.164369	2.68185	0	258	GO_CELLULAR_RESPONSE_TO_OXIDATIVE_STRESS
4.32314e-05	0.000355061	0.236861	2.67898	2	110	GO_MONOCARBOXYLIC_ACID_CATABOLIC_PROCESS
1.77869e-05	0.00022627	0.650868	2.67571	0	12	GO_MITOCHONDRIAL_PROTEIN_PROCESSING
1.38061e-05	0.00022627	0.203852	2.67379	0	154	GO_MEIOTIC_CELL_CYCLE_PROCESS
3.57207e-05	0.00032543	0.676802	2.67313	1	11	GO_REGULATION_OF_HELICASE_ACTIVITY
8.53446e-05	0.000530191	0.492104	2.67174	4	22	GO_DNA_DOUBLE_STRAND_BREAK_PROCESSING
5.10282e-05	0.000387665	0.481917	2.67116	2	23	GO_REGULATION_OF_OXIDATIVE_PHOSPHORYLATION
4.60448e-05	0.000367507	0.297202	2.66995	2	66	GO_INTRINSIC_APOPTOTIC_SIGNALING_PATHWAY_BY_P53_CLASS_MEDIATOR
3.45042e-05	0.000324288	0.525501	2.6673	1	19	GO_REGULATION_OF_UBIQUITIN_PROTEIN_LIGASE_ACTIVITY
3.49834e-05	0.000324288	0.585659	2.66716	1	15	GO_TRNA_WOBBLE_URIDINE_MODIFICATION
4.89572e-05	0.000377618	0.390945	2.66713	2	36	GO_CYTOKINETIC_PROCESS
1.82113e-05	0.00022627	0.7807	2.66657	0	8	GO_FORMATION_OF_TRANSLATION_PREINITIATION_COMPLEX
3.6224e-05	0.00032584	0.740513	2.66629	1	9	GO_NUCLEAR_TRANSCRIBED_MRNA_CATABOLIC_PROCESS_EXONUCLEOLYTIC_3_5_
7.60283e-05	0.000496245	0.283678	2.66539	4	73	GO_POSITIVE_REGULATION_OF_TYPE_I_INTERFERON_PRODUCTION
4.09132e-05	0.000343736	0.194622	2.66256	2	170	GO_REGULATION_OF_ORGANELLE_ASSEMBLY
2.65625e-05	0.000306199	0.179218	2.6593	1	206	GO_GLYCEROLIPID_BIOSYNTHETIC_PROCESS
7.34819e-05	0.000485438	0.25004	2.65833	4	96	GO_INTERLEUKIN_1_MEDIATED_SIGNALING_PATHWAY
1.85642e-05	0.000228337	0.887255	2.65409	0	6	GO_DE_NOVO_IMP_BIOSYNTHETIC_PROCESS
1.77869e-05	0.00022627	0.645547	2.65384	0	12	GO_MITOTIC_NUCLEAR_ENVELOPE_DISASSEMBLY
1.79682e-05	0.00022627	0.700891	2.65083	0	10	GO_DNA_TOPOLOGICAL_CHANGE
3.87022e-05	0.000331073	0.165593	2.65072	2	246	GO_NEGATIVE_REGULATION_OF_TRANSFERASE_ACTIVITY
5.79761e-05	0.000416409	0.238132	2.6474	3	106	GO_APOPTOTIC_MITOCHONDRIAL_CHANGES
6.73696e-05	0.00045887	0.451062	2.64609	3	26	GO_REGULATION_OF_TELOMERE_CAPPING
6.46569e-05	0.000445799	0.365594	2.64581	3	41	GO_G0_TO_G1_TRANSITION
3.67566e-05	0.000326365	0.824455	2.64533	1	7	GO_NUCLEOLUS_ORGANIZATION
3.43761e-05	0.000324288	0.508964	2.6436	1	20	GO_MRNA_MODIFICATION
5.3581e-05	0.000397018	0.668509	2.64038	2	11	GO_AMINOACYL_TRNA_METABOLISM_INVOLVED_IN_TRANSLATIONAL_FIDELITY
1.75898e-05	0.00022627	0.597847	2.63947	0	14	GO_REGULATION_OF_MRNA_POLYADENYLATION
3.49834e-05	0.000324288	0.579279	2.6381	1	15	GO_PROTEIN_NEDDYLATION
1.85642e-05	0.000228337	0.881147	2.63582	0	6	GO_MEIOTIC_CHROMOSOME_CONDENSATION
5.21948e-05	0.000391888	0.546181	2.63368	2	17	GO_BLASTOCYST_GROWTH
2.37439e-05	0.000287235	0.13039	2.63365	1	443	GO_ESTABLISHMENT_OF_ORGANELLE_LOCALIZATION
6.79382e-05	0.000460377	0.466348	2.63363	3	24	GO_REGULATION_OF_TRANSCRIPTION_INITIATION_FROM_RNA_POLYMERASE_II_PROMOTER
1.75898e-05	0.00022627	0.596363	2.63292	0	14	GO_RNA_SPLICING_VIA_ENDONUCLEOLYTIC_CLEAVAGE_AND_LIGATION
5.4336e-05	0.000400592	0.731193	2.63274	2	9	GO_RESPONSE_TO_ANTIMETABOLITE
5.17563e-05	0.000390363	0.518519	2.63187	2	19	GO_MIRNA_METABOLIC_PROCESS
0.000115293	0.000661402	0.395752	2.62658	6	34	GO_POSITIVE_REGULATION_OF_HISTONE_METHYLATION
0.000107393	0.00062994	0.290087	2.62247	6	67	GO_AUTOPHAGY_OF_MITOCHONDRION
7.2448e-05	0.000481	0.727	2.61764	3	9	GO_MITOCHONDRIAL_TRNA_PROCESSING
5.71486e-05	0.000412627	0.223566	2.61667	3	119	GO_AMINE_METABOLIC_PROCESS
3.49834e-05	0.000324288	0.573755	2.61295	1	15	GO_RIBONUCLEOPROTEIN_COMPLEX_DISASSEMBLY
0.000149199	0.000813945	0.410149	2.61293	8	31	GO_PROTEIN_LOCALIZATION_TO_LYSOSOME
3.51797e-05	0.000324288	0.591766	2.61262	1	14	GO_TELOMERE_MAINTENANCE_VIA_RECOMBINATION
7.00467e-05	0.000471451	0.208302	2.61256	4	139	GO_PROTEIN_TETRAMERIZATION
0.000132066	0.000740273	0.403752	2.61073	7	32	GO_CHROMATIN_SILENCING_AT_RDNA
8.1412e-05	0.000516117	0.373528	2.61006	4	38	GO_NEGATIVE_REGULATION_OF_TOR_SIGNALING
8.84212e-05	0.000541968	0.247107	2.60286	5	94	GO_INTRINSIC_APOPTOTIC_SIGNALING_PATHWAY_IN_RESPONSE_TO_DNA_DAMAGE
0.000114922	0.000660306	0.38664	2.60117	6	35	GO_PEPTIDYL_LYSINE_TRIMETHYLATION
0.000124089	0.000705797	0.299849	2.59945	7	61	GO_REGULATION_OF_DOUBLE_STRAND_BREAK_REPAIR
6.9573e-05	0.000469986	0.202852	2.59092	4	145	GO_PURINE_CONTAINING_COMPOUND_METABOLIC_PROCESS
6.1252e-05	0.00043123	0.138916	2.59014	4	359	GO_ANATOMICAL_STRUCTURE_HOMEOSTASIS
8.1412e-05	0.000516117	0.369668	2.58309	4	38	GO_SPINDLE_LOCALIZATION
8.03419e-05	0.000511754	0.349173	2.58296	4	43	GO_HISTONE_UBIQUITINATION
0.000112568	0.000652398	0.209793	2.58206	7	133	GO_CELLULAR_RESPONSE_TO_STARVATION
3.67566e-05	0.000326365	0.803907	2.5794	1	7	GO_OUTER_MITOCHONDRIAL_MEMBRANE_ORGANIZATION
6.34437e-05	0.00044106	0.331231	2.57595	3	48	GO_MITOTIC_SPINDLE_ASSEMBLY
6.97049e-05	0.000470012	0.203328	2.57507	4	142	GO_CELLULAR_RESPONSE_TO_REACTIVE_OXYGEN_SPECIES
9.90253e-05	0.000591173	0.213323	2.57286	6	127	GO_PROTON_TRANSMEMBRANE_TRANSPORT
9.056e-05	0.000550938	0.713365	2.56854	4	9	GO_POSITIVE_REGULATION_OF_RNA_BINDING
4.74894e-05	0.000372957	0.326916	2.56736	2	49	GO_DNA_SYNTHESIS_INVOLVED_IN_DNA_REPAIR
3.71285e-05	0.000327292	0.857749	2.56582	1	6	GO_NUCLEAR_NCRNA_SURVEILLANCE
0.000102653	0.000609854	0.239117	2.56577	6	98	GO_VIRAL_GENOME_REPLICATION
3.53601e-05	0.000324288	0.601624	2.56515	1	13	GO_NUCLEAR_PORE_ORGANIZATION
7.94168e-05	0.000510393	0.332887	2.56514	4	47	GO_THIOESTER_BIOSYNTHETIC_PROCESS
3.55739e-05	0.000325304	0.62333	2.5625	1	12	GO_SPLICEOSOMAL_TRI_SNRNP_COMPLEX_ASSEMBLY
9.57426e-05	0.000573697	0.335943	2.56198	5	46	GO_SOMATIC_DIVERSIFICATION_OF_IMMUNE_RECEPTORS_VIA_GERMLINE_RECOMBINATION_WITHIN_A_SINGLE_LOCUS
0.000163683	0.000879243	0.252905	2.56066	10	86	GO_VESICLE_TARGETING
3.59363e-05	0.000325778	0.676556	2.55879	1	10	GO_MITOTIC_NUCLEAR_ENVELOPE_REASSEMBLY
7.10601e-05	0.000475175	0.214551	2.55144	4	123	GO_VACUOLAR_TRANSPORT
3.51797e-05	0.000324288	0.577797	2.55095	1	14	GO_FORMATION_OF_EXTRACHROMOSOMAL_CIRCULAR_DNA
7.14413e-05	0.000475175	0.645591	2.54986	3	11	GO_VIRAL_LATENCY
3.59363e-05	0.000325778	0.674071	2.54939	1	10	GO_FATTY_ACID_BETA_OXIDATION_USING_ACYL_COA_DEHYDROGENASE
9.056e-05	0.000550938	0.707637	2.54792	4	9	GO_MONOUBIQUITINATED_PROTEIN_DEUBIQUITINATION
1.8631e-05	0.000228393	0.923909	2.54723	0	5	GO_PROTEIN_INSERTION_INTO_MITOCHONDRIAL_OUTER_MEMBRANE
0.00013379	0.00074709	0.419275	2.54652	7	28	GO_MRNA_SPLICE_SITE_SELECTION
8.61908e-05	0.000534092	0.221736	2.54643	5	114	GO_REGULATION_OF_PROTEASOMAL_UBIQUITIN_DEPENDENT_PROTEIN_CATABOLIC_PROCESS
0.000113517	0.00065428	0.35971	2.54582	6	39	GO_TRANSLESION_SYNTHESIS
7.14413e-05	0.000475175	0.644124	2.54407	3	11	GO_PROTEIN_LOCALIZATION_TO_NUCLEOLUS
0.000152453	0.000828005	0.273757	2.54145	9	71	GO_WATER_SOLUBLE_VITAMIN_METABOLIC_PROCESS
5.30401e-05	0.000393805	0.595663	2.53974	2	13	GO_PTERIDINE_CONTAINING_COMPOUND_BIOSYNTHETIC_PROCESS
0.000134739	0.000751245	0.432633	2.53798	7	26	GO_ESTABLISHMENT_OF_SPINDLE_ORIENTATION
0.000104592	0.000618869	0.540595	2.53722	5	16	GO_DNA_LIGATION
9.61307e-05	0.000575296	0.339253	2.53675	5	44	GO_PROTEIN_HETEROTETRAMERIZATION
0.000139321	0.000771171	0.290369	2.53585	8	62	GO_NUCLEOSIDE_BISPHOSPHATE_METABOLIC_PROCESS
0.00011744	0.000672144	0.237186	2.5341	7	97	GO_INNATE_IMMUNE_RESPONSE_ACTIVATING_CELL_SURFACE_RECEPTOR_SIGNALING_PATHWAY
0.000162357	0.000872757	0.241553	2.53324	10	93	GO_LYSOSOMAL_TRANSPORT
0.000166681	0.000889488	0.410214	2.5324	9	29	GO_POSITIVE_REGULATION_OF_MRNA_PROCESSING
0.000104592	0.000618869	0.539155	2.53047	5	16	GO_PYRIMIDINE_NUCLEOSIDE_MONOPHOSPHATE_BIOSYNTHETIC_PROCESS
0.00014071	0.000775746	0.205526	2.52955	9	133	GO_HEPATICOBILIARY_SYSTEM_DEVELOPMENT
0.00017828	0.000938428	0.2471	2.52672	11	88	GO_MODIFICATION_OF_MORPHOLOGY_OR_PHYSIOLOGY_OF_OTHER_ORGANISM_INVOLVED_IN_SYMBIOTIC_INTERACTION
0.0001117	0.000648889	0.331095	2.52501	6	46	GO_PEPTIDYL_PROLINE_MODIFICATION
5.39045e-05	0.00039821	0.667366	2.52404	2	10	GO_PURINE_NUCLEOBASE_BIOSYNTHETIC_PROCESS
8.84001e-05	0.000541968	0.591891	2.52365	4	13	GO_TELOMERE_MAINTENANCE_IN_RESPONSE_TO_DNA_DAMAGE
0.0001117	0.000648889	0.330468	2.52023	6	46	GO_ASPARTATE_FAMILY_AMINO_ACID_METABOLIC_PROCESS
0.00013074	0.000733962	0.228294	2.51702	8	104	GO_CELLULAR_RESPONSE_TO_LIGHT_STIMULUS
3.33108e-05	0.000324097	0.103346	2.51691	2	747	GO_REGULATION_OF_KINASE_ACTIVITY
3.67566e-05	0.000326365	0.784076	2.51577	1	7	GO_POSITIVE_REGULATION_OF_NUCLEOBASE_CONTAINING_COMPOUND_TRANSPORT
8.48033e-05	0.000528168	0.130796	2.51469	6	389	GO_NEGATIVE_REGULATION_OF_PHOSPHORYLATION
9.056e-05	0.000550938	0.697851	2.51269	4	9	GO_POSITIVE_REGULATION_OF_MITOTIC_SISTER_CHROMATID_SEPARATION
0.00016121	0.000868071	0.342853	2.5089	9	42	GO_POSITIVE_REGULATION_OF_CELL_CYCLE_G1_S_PHASE_TRANSITION
0.000155122	0.00083816	0.205155	2.50858	10	131	GO_POSITIVE_REGULATION_OF_CELLULAR_PROTEIN_CATABOLIC_PROCESS
5.87344e-05	0.000419132	0.120516	2.50766	4	479	GO_NEGATIVE_REGULATION_OF_PHOSPHORUS_METABOLIC_PROCESS
0.000100873	0.00060074	0.22141	2.50422	6	110	GO_INTRACELLULAR_STEROID_HORMONE_RECEPTOR_SIGNALING_PATHWAY
5.46339e-05	0.000401724	0.733123	2.50407	2	8	GO_ENDONUCLEOLYTIC_CLEAVAGE_IN_ITS1_TO_SEPARATE_SSU_RRNA_FROM_5_8S_RRNA_AND_LSU_RRNA_FROM_TRICISTRONIC_RRNA_TRANSCRIPT_SSU_RRNA_5_8S_RRNA_LSU_RRNA_
0.00010608	0.000624366	0.586611	2.50114	5	13	GO_REGULATION_OF_SPINDLE_CHECKPOINT
9.44703e-05	0.000567672	0.310052	2.50089	5	52	GO_NUCLEOSIDE_TRIPHOSPHATE_BIOSYNTHETIC_PROCESS
9.44703e-05	0.000567672	0.309813	2.49896	5	52	GO_PROTEIN_LOCALIZATION_TO_CYTOSKELETON
0.000174917	0.000927375	0.548179	2.49647	9	15	GO_RNA_INTERFERENCE
8.25344e-05	0.000517713	0.187999	2.49308	5	158	GO_REGULATION_OF_MACROAUTOPHAGY
0.000138017	0.000766029	0.491028	2.49233	7	19	GO_SMOOTH_MUSCLE_CELL_APOPTOTIC_PROCESS
0.000211791	0.00108149	0.261784	2.49131	13	75	GO_NEGATIVE_REGULATION_OF_PROTEIN_MODIFICATION_BY_SMALL_PROTEIN_CONJUGATION_OR_REMOVAL
0.000196164	0.00101083	0.260017	2.4894	12	76	GO_MONOSACCHARIDE_BIOSYNTHETIC_PROCESS
3.71285e-05	0.000327292	0.83197	2.48871	1	6	GO_RIBOSOMAL_SMALL_SUBUNIT_EXPORT_FROM_NUCLEUS
8.48969e-05	0.000528303	0.129601	2.48863	6	388	GO_RESPONSE_TO_OXIDATIVE_STRESS
0.000192305	0.000994969	0.239465	2.48775	12	91	GO_RESPONSE_TO_LEUKEMIA_INHIBITORY_FACTOR
0.000143614	0.000788159	0.325759	2.48432	8	46	GO_INTRACELLULAR_ESTROGEN_RECEPTOR_SIGNALING_PATHWAY
0.00012596	0.000714559	0.307767	2.48246	7	52	GO_SOMATIC_DIVERSIFICATION_OF_IMMUNE_RECEPTORS
0.00010608	0.000624366	0.581244	2.47826	5	13	GO_PEPTIDYL_METHIONINE_MODIFICATION
0.000154692	0.000837071	0.47697	2.47742	8	20	GO_REGULATION_OF_TRANSCRIPTION_BY_RNA_POLYMERASE_III
0.000107233	0.00062994	0.172286	2.47728	7	191	GO_ALCOHOL_METABOLIC_PROCESS
0.000101252	0.000602505	0.145978	2.47523	7	283	GO_VESICLE_ORGANIZATION
0.000227033	0.00114029	0.349076	2.47056	13	39	GO_REGULATION_OF_SPINDLE_ORGANIZATION
5.51349e-05	0.000403243	0.769322	2.46843	2	7	GO_N_TERMINAL_PEPTIDYL_METHIONINE_ACETYLATION
0.000218951	0.00110803	0.42057	2.46721	12	26	GO_PROTEIN_LOCALIZATION_TO_CHROMATIN
0.000126159	0.000714559	0.308203	2.46527	7	51	GO_RESPONSE_TO_GAMMA_RADIATION
5.51349e-05	0.000403243	0.768287	2.46511	2	7	GO_SNORNA_3_END_PROCESSING
5.51349e-05	0.000403243	0.768287	2.46511	2	7	GO_SNORNA_PROCESSING
1.8631e-05	0.000228393	0.893628	2.46375	0	5	GO_NUCLEAR_POLYADENYLATION_DEPENDENT_TRNA_CATABOLIC_PROCESS
0.000151165	0.000822837	0.185159	2.46249	10	159	GO_STEROID_HORMONE_MEDIATED_SIGNALING_PATHWAY
0.00012376	0.000704474	0.577375	2.46176	6	13	GO_LIPOPROTEIN_CATABOLIC_PROCESS
7.1101e-05	0.000475175	0.120767	2.45866	5	453	GO_POSITIVE_REGULATION_OF_CELLULAR_COMPONENT_BIOGENESIS
0.000192409	0.000994969	0.539538	2.45712	10	15	GO_NLS_BEARING_PROTEIN_IMPORT_INTO_NUCLEUS
0.000236634	0.00117724	0.426566	2.45543	13	25	GO_ESTABLISHMENT_OF_MITOTIC_SPINDLE_LOCALIZATION
0.000175823	0.00092749	0.325097	2.45524	10	45	GO_HOMOLOGOUS_RECOMBINATION
0.00018762	0.000977782	0.293742	2.45027	11	56	GO_DICARBOXYLIC_ACID_METABOLIC_PROCESS
5.51349e-05	0.000403243	0.76311	2.4485	2	7	GO_SUCCINATE_METABOLIC_PROCESS
0.000245572	0.00121185	0.272524	2.44825	15	66	GO_PEROXISOMAL_TRANSPORT
0.000117194	0.000671258	0.156488	2.44681	8	233	GO_PROTEIN_MATURATION
0.000298399	0.00143493	0.383915	2.4458	17	31	GO_NEGATIVE_REGULATION_OF_PROTEASOMAL_UBIQUITIN_DEPENDENT_PROTEIN_CATABOLIC_PROCESS
0.000191381	0.000993152	0.506467	2.44218	10	17	GO_MITOTIC_G2_DNA_DAMAGE_CHECKPOINT
0.000234133	0.00116796	0.401987	2.44152	13	28	GO_MANNOSYLATION
0.000125777	0.000714293	0.645471	2.44123	6	10	GO_POSITIVE_REGULATION_OF_TRANSCRIPTION_OF_NUCLEOLAR_LARGE_RRNA_BY_RNA_POLYMERASE_I
0.000300025	0.00144181	0.395368	2.44074	17	29	GO_POSITIVE_REGULATION_OF_UBIQUITIN_PROTEIN_TRANSFERASE_ACTIVITY
0.000292197	0.0014088	0.469822	2.44029	16	20	GO_MITOPHAGY
9.28212e-05	0.000560054	0.815354	2.439	4	6	GO_TELOMERASE_HOLOENZYME_COMPLEX_ASSEMBLY
0.00035369	0.00165634	0.413845	2.42776	20	26	GO_POSITIVE_REGULATION_OF_TRANSLATIONAL_INITIATION
0.000300766	0.00144348	0.309072	2.42723	18	49	GO_PIGMENT_BIOSYNTHETIC_PROCESS
0.000143745	0.000788291	0.641389	2.42579	7	10	GO_REGULATION_OF_DEOXYRIBONUCLEASE_ACTIVITY
0.000323708	0.00153983	0.33884	2.42564	19	40	GO_REGULATION_OF_PROTEIN_TARGETING_TO_MITOCHONDRION
0.000207442	0.00106224	0.31771	2.42294	12	46	GO_POSITIVE_REGULATION_OF_MRNA_CATABOLIC_PROCESS
0.000220822	0.0011152	0.22897	2.42286	14	95	GO_DNA_MODIFICATION
0.000178603	0.000938786	0.613061	2.42138	9	11	GO_POSITIVE_REGULATION_OF_CHROMOSOME_SEPARATION
7.35132e-05	0.000485438	0.754103	2.4196	3	7	GO_POSITIVE_REGULATION_OF_RIBOSOME_BIOGENESIS
0.00021466	0.0010931	0.208247	2.41905	14	117	GO_POSITIVE_REGULATION_OF_PROTEIN_MODIFICATION_BY_SMALL_PROTEIN_CONJUGATION_OR_REMOVAL
0.000126784	0.000716337	0.670774	2.41519	6	9	GO_PROTEIN_MATURATION_BY_IRON_SULFUR_CLUSTER_TRANSFER
0.000232785	0.00116282	0.219989	2.41517	15	103	GO_REGULATION_OF_STEROID_METABOLIC_PROCESS
0.000161713	0.000869935	0.63819	2.41369	8	10	GO_NEGATIVE_REGULATION_OF_DOUBLE_STRAND_BREAK_REPAIR_VIA_HOMOLOGOUS_RECOMBINATION
0.000387941	0.00179273	0.333286	2.41199	23	41	GO_RIBONUCLEOSIDE_TRIPHOSPHATE_BIOSYNTHETIC_PROCESS
0.000179682	0.000943104	0.637342	2.41048	9	10	GO_POSITIVE_REGULATION_OF_DNA_DEPENDENT_DNA_REPLICATION
0.000382415	0.00176942	0.262995	2.40944	24	69	GO_VESICLE_TARGETING_TO_FROM_OR_WITHIN_GOLGI
0.000405416	0.00186177	0.340217	2.40786	24	39	GO_RNA_STABILIZATION
0.000178603	0.000938786	0.608736	2.4043	9	11	GO_SIGNAL_TRANSDUCTION_INVOLVED_IN_G2_DNA_DAMAGE_CHECKPOINT
0.000215618	0.0010957	0.635498	2.40351	11	10	GO_DEOXYRIBONUCLEOSIDE_MONOPHOSPHATE_BIOSYNTHETIC_PROCESS
0.0002652	0.00129998	0.562791	2.39958	14	13	GO_POLYAMINE_BIOSYNTHETIC_PROCESS
0.00036307	0.00169379	0.252119	2.39933	23	75	GO_GOLGI_VESICLE_BUDDING
0.000279867	0.00135469	0.526469	2.3976	15	15	GO_POSITIVE_REGULATION_OF_TRANSCRIPTION_ELONGATION_FROM_RNA_POLYMERASE_II_PROMOTER
9.18915e-05	0.000555633	0.746802	2.39617	4	7	GO_ENERGY_COUPLED_PROTON_TRANSPORT_DOWN_ELECTROCHEMICAL_GRADIENT
0.000183607	0.000958907	0.156447	2.39268	13	221	GO_NEGATIVE_REGULATION_OF_KINASE_ACTIVITY
0.000395325	0.00182112	0.460564	2.39221	22	20	GO_REGULATION_OF_NUCLEASE_ACTIVITY
0.000428958	0.00195642	0.365249	2.39158	25	33	GO_REGULATION_OF_DNA_TEMPLATED_TRANSCRIPTION_INITIATION
7.4524e-05	0.000489034	0.867333	2.39125	3	5	GO_MITOCHONDRIAL_DNA_REPAIR
7.4524e-05	0.000489034	0.867208	2.39091	3	5	GO_POSITIVE_REGULATION_OF_INTRINSIC_APOPTOTIC_SIGNALING_PATHWAY_BY_P53_CLASS_MEDIATOR
0.000345537	0.00162646	0.244139	2.39023	22	80	GO_CELLULAR_RESPONSE_TO_HYDROGEN_PEROXIDE
0.000345537	0.00162646	0.244016	2.38903	22	80	GO_ANTIGEN_PROCESSING_AND_PRESENTATION_OF_PEPTIDE_OR_POLYSACCHARIDE_ANTIGEN_VIA_MHC_CLASS_II
0.000465658	0.00209775	0.380342	2.38594	27	30	GO_RNA_DESTABILIZATION
0.000443601	0.00201445	0.260421	2.38586	28	69	GO_UBIQUITIN_DEPENDENT_ERAD_PATHWAY
0.000217344	0.00110218	0.662209	2.38435	11	9	GO_IMP_BIOSYNTHETIC_PROCESS
0.00041176	0.00188854	0.359193	2.38395	24	34	GO_REGULATION_OF_DOUBLE_STRAND_BREAK_REPAIR_VIA_HOMOLOGOUS_RECOMBINATION
0.000195528	0.00100826	0.108132	2.38386	16	560	GO_POSITIVE_REGULATION_OF_TRANSFERASE_ACTIVITY
0.000266804	0.00130461	0.579451	2.38212	14	12	GO_REGULATION_OF_ATTACHMENT_OF_SPINDLE_MICROTUBULES_TO_KINETOCHORE
0.00031485	0.00150419	0.52267	2.3803	17	15	GO_N_TERMINAL_PROTEIN_AMINO_ACID_ACETYLATION
0.000266804	0.00130461	0.578839	2.3796	14	12	GO_POSITIVE_REGULATION_OF_SMOOTH_MUSCLE_CELL_APOPTOTIC_PROCESS
0.000277277	0.00134748	0.480678	2.37925	15	18	GO_PURINE_NUCLEOSIDE_BIOSYNTHETIC_PROCESS
9.18915e-05	0.000555633	0.741419	2.3789	4	7	GO_S_ADENOSYLMETHIONINE_CYCLE
0.000319678	0.0015223	0.314399	2.37444	19	45	GO_RESPONSE_TO_EPIDERMAL_GROWTH_FACTOR
0.000269522	0.00131677	0.627375	2.37279	14	10	GO_PHOSPHORYLATION_OF_RNA_POLYMERASE_II_C_TERMINAL_DOMAIN
0.000222951	0.00112363	0.155116	2.37232	16	221	GO_STEM_CELL_DIFFERENTIATION
0.000351797	0.00165275	0.536578	2.36897	19	14	GO_NEGATIVE_REGULATION_OF_FATTY_ACID_BIOSYNTHETIC_PROCESS
0.000538956	0.00238551	0.403746	2.36852	31	26	GO_REGULATION_OF_CELLULAR_RESPIRATION
0.00036607	0.00170562	0.504619	2.36838	20	16	GO_HISTONE_H2A_MONOUBIQUITINATION
0.000217344	0.00110218	0.657539	2.36754	11	9	GO_POSITIVE_REGULATION_OF_SISTER_CHROMATID_COHESION
0.000488472	0.0021871	0.338733	2.36693	29	38	GO_ESTABLISHMENT_OF_PROTEIN_LOCALIZATION_TO_VACUOLE
0.000111786	0.000648889	0.857032	2.36285	5	5	GO_MITOCHONDRIAL_RNA_3_END_PROCESSING
0.00038904	0.00179555	0.183795	2.36149	27	147	GO_ALPHA_AMINO_ACID_METABOLIC_PROCESS
0.000235456	0.00117376	0.655848	2.36145	12	9	GO_PROTOPORPHYRINOGEN_IX_BIOSYNTHETIC_PROCESS
0.000338594	0.0015989	0.222957	2.35923	22	95	GO_MEIOSIS_I_CELL_CYCLE_PROCESS
0.000182113	0.000953819	0.690567	2.35871	9	8	GO_NEGATIVE_REGULATION_OF_MRNA_3_END_PROCESSING
0.000111786	0.000648889	0.855117	2.35757	5	5	GO_MRNA_PSEUDOURIDINE_SYNTHESIS
0.000425235	0.00194185	0.425305	2.35737	24	23	GO_ONE_CARBON_METABOLIC_PROCESS
0.000128648	0.000725548	0.734638	2.35714	6	7	GO_TRNA_AMINOACYLATION_FOR_MITOCHONDRIAL_PROTEIN_TRANSLATION
0.000376228	0.0017463	0.210227	2.35576	25	108	GO_MODIFICATION_OF_MORPHOLOGY_OR_PHYSIOLOGY_OF_OTHER_ORGANISM
0.000543506	0.00239698	0.417065	2.35531	31	24	GO_REGULATION_OF_TORC1_SIGNALING
0.000615333	0.00266417	0.375346	2.3546	36	30	GO_POSITIVE_REGULATION_OF_PROTEIN_TARGETING_TO_MITOCHONDRION
0.000404566	0.00185903	0.532797	2.35228	22	14	GO_DNA_DAMAGE_RESPONSE_SIGNAL_TRANSDUCTION_RESULTING_IN_TRANSCRIPTION
0.000640278	0.002764	0.349543	2.35159	38	35	GO_HISTONE_PHOSPHORYLATION
0.000111786	0.000648889	0.852114	2.34929	5	5	GO_VIRAL_TRANSLATIONAL_TERMINATION_REINITIATION
0.000241335	0.00119335	0.78525	2.34895	12	6	GO_RRNA_PSEUDOURIDINE_SYNTHESIS
0.000450038	0.00203863	0.380407	2.34838	26	29	GO_INTRA_GOLGI_VESICLE_MEDIATED_TRANSPORT
0.000503095	0.0022471	0.252951	2.3483	32	71	GO_ANIMAL_ORGAN_REGENERATION
0.000510089	0.00227176	0.238299	2.34685	33	81	GO_REGULATION_OF_DNA_RECOMBINATION
0.000165405	0.000884433	0.731118	2.34585	8	7	GO_RESPONSE_TO_HYDROXYUREA
0.00027168	0.00132425	0.650758	2.34312	14	9	GO_PROTON_TRANSPORTING_TWO_SECTOR_ATPASE_COMPLEX_ASSEMBLY
0.000384547	0.00177817	0.175683	2.34262	27	160	GO_REGULATION_OF_LIPID_BIOSYNTHETIC_PROCESS
0.000371281	0.00172661	0.549365	2.34234	20	13	GO_INNER_CELL_MASS_CELL_PROLIFERATION
0.000278464	0.00134968	0.783	2.34222	14	6	GO_REGULATION_OF_DNA_DEPENDENT_DNA_REPLICATION_INITIATION
0.000257874	0.00126915	0.126363	2.34008	20	353	GO_REGULATION_OF_APOPTOTIC_SIGNALING_PATHWAY
0.000534008	0.00236646	0.189446	2.33895	37	134	GO_MORPHOGENESIS_OF_A_POLARIZED_EPITHELIUM
0.000540599	0.00238846	0.265843	2.33891	34	63	GO_MITOTIC_CYTOKINESIS
0.000388961	0.00179555	0.548502	2.33865	21	13	GO_PROTEIN_IMPORT_INTO_PEROXISOME_MATRIX
0.000278464	0.00134968	0.781693	2.33831	14	6	GO_SUCCINYL_COA_METABOLIC_PROCESS
0.000689531	0.00294373	0.34735	2.33684	41	35	GO_POSITIVE_REGULATION_OF_VIRAL_GENOME_REPLICATION
0.000689531	0.00294373	0.34672	2.3326	41	35	GO_POSITIVE_REGULATION_OF_TOR_SIGNALING
0.000522958	0.00232169	0.496967	2.33246	29	16	GO_MEMBRANE_DISASSEMBLY
0.000165405	0.000884433	0.726924	2.33239	8	7	GO_MITOCHONDRIAL_RNA_MODIFICATION
0.000165405	0.000884433	0.726666	2.33156	8	7	GO_TRNA_TRANSCRIPTION
0.000567205	0.00248211	0.448792	2.33106	32	20	GO_ERROR_PRONE_TRANSLESION_SYNTHESIS
0.00027168	0.00132425	0.647217	2.33037	14	9	GO_SMALL_RNA_LOADING_ONTO_RISC
0.000514099	0.0022879	0.275008	2.33011	32	58	GO_CELLULAR_SENESCENCE
0.000598334	0.00260128	0.257728	2.32994	38	67	GO_HISTONE_DEACETYLATION
0.000410155	0.00188236	0.17278	2.32952	29	164	GO_T_CELL_RECEPTOR_SIGNALING_PATHWAY
0.000415634	0.00190156	0.261084	2.32853	26	65	GO_CELLULAR_RESPONSE_TO_IONIZING_RADIATION
0.00027168	0.00132425	0.646544	2.32795	14	9	GO_TELOMERIC_LOOP_DISASSEMBLY
0.000149048	0.000813724	0.844195	2.32746	7	5	GO_SCARNA_LOCALIZATION_TO_CAJAL_BODY
0.000392927	0.00181235	0.58924	2.3273	21	11	GO_REGULATION_OF_RIBOSOME_BIOGENESIS
0.000643736	0.00277566	0.481727	2.32288	36	17	GO_POSITIVE_REGULATION_OF_TRANSCRIPTION_INITIATION_FROM_RNA_POLYMERASE_II_PROMOTER
0.0003953	0.00182112	0.614102	2.32259	21	10	GO_NEGATIVE_REGULATION_OF_TRANSCRIPTION_ELONGATION_FROM_RNA_POLYMERASE_II_PROMOTER
0.000372532	0.00173133	0.175837	2.31851	26	156	GO_POSITIVE_REGULATION_OF_APOPTOTIC_SIGNALING_PATHWAY
0.000642735	0.00277298	0.313325	2.31778	39	43	GO_RESPONSE_TO_INTERLEUKIN_12
0.00042277	0.0019318	0.169408	2.31761	30	170	GO_POSITIVE_REGULATION_OF_BINDING
0.000558277	0.00245028	0.183499	2.31731	39	141	GO_REGULATION_OF_INTRINSIC_APOPTOTIC_SIGNALING_PATHWAY
0.000353997	0.00165672	0.16891	2.31694	25	171	GO_FC_RECEPTOR_SIGNALING_PATHWAY
0.000466162	0.00209873	0.172703	2.31477	33	162	GO_POSITIVE_REGULATION_OF_WNT_SIGNALING_PATHWAY
0.000149048	0.000813724	0.838863	2.31276	7	5	GO_MITOCHONDRIAL_RNA_CATABOLIC_PROCESS
0.000413268	0.00189238	0.610959	2.3107	22	10	GO_MACROMOLECULE_DEPALMITOYLATION
0.000688405	0.00294373	0.385619	2.30183	40	27	GO_PROTEIN_K11_LINKED_UBIQUITINATION
0.00038032	0.00176161	0.136464	2.29745	29	278	GO_CELLULAR_RESPONSE_TO_ABIOTIC_STIMULUS
1.86926e-05	0.000228767	0.91972	2.29676	0	4	GO_2FE_2S_CLUSTER_ASSEMBLY
0.000782433	0.00329438	0.413958	2.29448	45	23	GO_VIRAL_RNA_GENOME_REPLICATION
0.000683021	0.00293128	0.193522	2.29193	47	122	GO_FATTY_ACID_BIOSYNTHETIC_PROCESS
0.000470912	0.00211622	0.636043	2.29014	25	9	GO_DNA_ENDOREDUPLICATION
0.000824919	0.00345741	0.349566	2.28889	49	33	GO_PROTEIN_TARGETING_TO_VACUOLE
0.000150794	0.000821424	0.085966	2.28751	13	982	GO_POSITIVE_REGULATION_OF_TRANSCRIPTION_BY_RNA_POLYMERASE_II
0.000470912	0.00211622	0.635102	2.28675	25	9	GO_REGULATION_OF_LIGASE_ACTIVITY
0.000737986	0.00313058	0.218016	2.2864	49	93	GO_VESICLE_BUDDING_FROM_MEMBRANE
0.000623874	0.00269794	0.461732	2.28547	35	18	GO_PEROXISOMAL_MEMBRANE_TRANSPORT
0.000971125	0.00395068	0.319117	2.28445	59	40	GO_SOMATIC_RECOMBINATION_OF_IMMUNOGLOBULIN_GENE_SEGMENTS
0.000352721	0.00165292	0.763278	2.28323	18	6	GO_MRNA_3_SPLICE_SITE_RECOGNITION
0.000498606	0.00222976	0.1384	2.28318	38	265	GO_RESPONSE_TO_LIGHT_STIMULUS
0.000551395	0.0024274	0.554785	2.28071	30	12	GO_MRNA_METHYLATION
0.000842214	0.00351128	0.438834	2.27934	48	20	GO_ACETYL_COA_BIOSYNTHETIC_PROCESS
0.000805937	0.00338558	0.381747	2.27872	47	27	GO_CHAPERONE_COFACTOR_DEPENDENT_PROTEIN_REFOLDING
0.000938812	0.00384264	0.342795	2.27511	56	34	GO_POSITIVE_REGULATION_OF_PROTEIN_IMPORT
0.00072921	0.00309693	0.181951	2.2749	51	138	GO_REGULATION_OF_CELL_DIVISION
0.000544843	0.00240143	0.153498	2.27251	40	205	GO_GLYCEROLIPID_METABOLIC_PROCESS
0.000569182	0.00248928	0.552784	2.27249	31	12	GO_PROTEASOME_ASSEMBLY
0.00054336	0.00239698	0.630783	2.2712	29	9	GO_MITOTIC_DNA_REPLICATION_CHECKPOINT
0.000404323	0.00185903	0.707615	2.27044	21	7	GO_RRNA_BASE_METHYLATION
0.000601121	0.00261185	0.532419	2.27008	33	13	GO_MRNA_CLEAVAGE_INVOLVED_IN_MRNA_PROCESSING
0.000316727	0.00151209	0.821885	2.26595	16	5	GO_REGULATION_OF_TRANSLATION_AT_SYNAPSE_MODULATING_SYNAPTIC_TRANSMISSION
0.000968626	0.00394707	0.336623	2.26468	58	35	GO_SERINE_FAMILY_AMINO_ACID_METABOLIC_PROCESS
0.000955283	0.00390136	0.341108	2.26391	57	34	GO_POSITIVE_REGULATION_OF_G1_S_TRANSITION_OF_MITOTIC_CELL_CYCLE
0.000589253	0.00256484	0.129682	2.26364	46	304	GO_POSITIVE_REGULATION_OF_PROTEOLYSIS
0.000955283	0.00390136	0.340965	2.26297	57	34	GO_HISTONE_H3_K9_METHYLATION
0.000579553	0.00253162	0.140594	2.25855	44	248	GO_ORGANIC_ACID_BIOSYNTHETIC_PROCESS
0.000646854	0.0027842	0.596454	2.25584	35	10	GO_MITOTIC_DNA_REPLICATION
0.000519799	0.00230906	0.753442	2.2538	27	6	GO_RRNA_TRANSPORT
0.000890199	0.00368133	0.250645	2.2517	57	66	GO_REGULATION_OF_ALCOHOL_BIOSYNTHETIC_PROCESS
0.000804618	0.00338197	0.494069	2.25005	45	15	GO_2_OXOGLUTARATE_METABOLIC_PROCESS
0.000809133	0.00339706	0.508629	2.24558	45	14	GO_CENTROSOME_SEPARATION
0.00116879	0.00465423	0.432283	2.24531	67	20	GO_REGULATION_OF_CENTRIOLE_REPLICATION
0.00100062	0.00406167	0.441827	2.2426	57	19	GO_PROTEIN_TARGETING_TO_LYSOSOME
0.000901301	0.00372021	0.173477	2.24204	64	149	GO_NIK_NF_KAPPAB_SIGNALING
0.000777921	0.00327727	0.525512	2.24063	43	13	GO_TRANSCRIPTION_INITIATION_FROM_RNA_POLYMERASE_III_PROMOTER
0.000684261	0.00293465	0.108819	2.24001	57	466	GO_CELL_CELL_SIGNALING_BY_WNT
0.000718726	0.00305417	0.591799	2.23824	39	10	GO_PROTECTION_FROM_NON_HOMOLOGOUS_END_JOINING_AT_TELOMERE
0.000932262	0.00382303	0.505771	2.23295	52	14	GO_PORE_COMPLEX_ASSEMBLY
0.00111575	0.00447641	0.191261	2.22955	77	118	GO_ORGANOPHOSPHATE_CATABOLIC_PROCESS
0.000839436	0.00350226	0.564489	2.22954	46	11	GO_MAINTENANCE_OF_SISTER_CHROMATID_COHESION
0.000932324	0.00382303	0.166332	2.22938	67	162	GO_CARBOHYDRATE_CATABOLIC_PROCESS
0.000784792	0.00330053	0.1251	2.22864	62	320	GO_REGULATION_OF_WNT_SIGNALING_PATHWAY
0.0012686	0.00500555	0.419316	2.22776	73	21	GO_PHOSPHATIDYLINOSITOL_DEPHOSPHORYLATION
0.000830961	0.00347282	0.522251	2.22673	46	13	GO_S_ADENOSYLMETHIONINE_METABOLIC_PROCESS
0.000962043	0.0039246	0.488723	2.2257	54	15	GO_DEOXYRIBONUCLEOTIDE_BIOSYNTHETIC_PROCESS
0.000830609	0.00347282	0.147219	2.22533	62	215	GO_ORGANIC_HYDROXY_COMPOUND_BIOSYNTHETIC_PROCESS
0.000742592	0.0031483	0.617941	2.22496	40	9	GO_MITOCHONDRIAL_RESPIRATORY_CHAIN_COMPLEX_III_ASSEMBLY
0.000875156	0.00363066	0.563299	2.22484	48	11	GO_TRICARBOXYLIC_ACID_METABOLIC_PROCESS
0.00125462	0.00495572	0.343591	2.22172	75	32	GO_POSITIVE_REGULATION_OF_DNA_RECOMBINATION
0.00116794	0.00465338	0.473186	2.22085	66	16	GO_PREASSEMBLY_OF_GPI_ANCHOR_IN_ER_MEMBRANE
0.000916014	0.00377457	0.163875	2.21969	66	166	GO_RESPONSE_TO_INTERLEUKIN_1
0.00107467	0.00432873	0.209762	2.21961	72	95	GO_MICROTUBULE_POLYMERIZATION_OR_DEPOLYMERIZATION
0.000746663	0.00316008	0.649617	2.21884	40	8	GO_NEGATIVE_REGULATION_OF_TELOMERE_CAPPING
0.000746663	0.00316008	0.648683	2.21565	40	8	GO_RIBOSOMAL_PROTEIN_IMPORT_INTO_NUCLEUS
0.000835391	0.00348935	0.739379	2.21174	44	6	GO_TRNA_CATABOLIC_PROCESS
0.000540299	0.00238846	0.80206	2.21129	28	5	GO_SNRNA_MODIFICATION
0.000783085	0.00329524	0.647184	2.21053	42	8	GO_RNA_SECONDARY_STRUCTURE_UNWINDING
0.00138345	0.00540354	0.357928	2.20962	82	29	GO_NEGATIVE_REGULATION_OF_MACROAUTOPHAGY
0.000540299	0.00238846	0.801387	2.20944	28	5	GO_ENDONUCLEOLYTIC_CLEAVAGE_IN_5_ETS_OF_TRICISTRONIC_RRNA_TRANSCRIPT_SSU_RRNA_5_8S_RRNA_LSU_RRNA_
0.0013341	0.00523867	0.33287	2.20924	80	34	GO_DNA_CATABOLIC_PROCESS
0.00116127	0.00463182	0.156776	2.20848	85	182	GO_REGULATION_OF_DEPHOSPHORYLATION
0.00055893	0.00245028	0.800908	2.20811	29	5	GO_ISOCITRATE_METABOLIC_PROCESS
0.00055893	0.00245028	0.800818	2.20787	29	5	GO_REGULATION_OF_HISTONE_H2B_UBIQUITINATION
0.00086579	0.00359587	0.138692	2.20528	66	242	GO_INTRACELLULAR_RECEPTOR_SIGNALING_PATHWAY
0.0015495	0.00593221	0.375663	2.20377	91	26	GO_REGULATION_OF_CYTOPLASMIC_TRANSLATION
0.000771889	0.00325559	0.686546	2.20283	41	7	GO_POSITIVE_REGULATION_OF_VASCULAR_ASSOCIATED_SMOOTH_MUSCLE_CELL_APOPTOTIC_PROCESS
0.00119501	0.00474578	0.171706	2.20086	85	146	GO_TUMOR_NECROSIS_FACTOR_MEDIATED_SIGNALING_PATHWAY
0.00110198	0.00442902	0.483263	2.20084	62	15	GO_REGULATION_OF_MITOPHAGY
0.00140372	0.00547106	0.444361	2.19949	80	18	GO_ERROR_FREE_TRANSLESION_SYNTHESIS
0.00113836	0.00455284	0.534002	2.19528	63	12	GO_TETRAHYDROFOLATE_METABOLIC_PROCESS
0.00138546	0.00540853	0.194906	2.19472	95	109	GO_REGULATION_OF_DNA_BINDING
0.00116093	0.00463182	0.497096	2.19466	65	14	GO_GOLGI_TO_VACUOLE_TRANSPORT
0.000689347	0.00294373	0.795797	2.19402	36	5	GO_LAGGING_STRAND_ELONGATION
0.000918263	0.00378126	0.106162	2.19328	77	470	GO_PROTEIN_COMPLEX_OLIGOMERIZATION
0.000827023	0.00346425	0.682766	2.19071	44	7	GO_DOLICHYL_DIPHOSPHATE_BIOSYNTHETIC_PROCESS
0.000970281	0.00394943	0.578918	2.18952	53	10	GO_SMALL_NUCLEOLAR_RIBONUCLEOPROTEIN_COMPLEX_ASSEMBLY
0.00130136	0.00511832	0.168791	2.1893	93	150	GO_STEROID_BIOSYNTHETIC_PROCESS
0.000763871	0.00322362	0.793933	2.18889	40	5	GO_REGULATION_OF_MITOTIC_RECOMBINATION
0.000448623	0.00203348	0.876501	2.18883	23	4	GO_REPLICATION_FORK_ARREST
0.00163347	0.00620516	0.354244	2.18687	97	29	GO_EXIT_FROM_MITOSIS
0.00153544	0.00589495	0.430786	2.18656	88	19	GO_MITOCHONDRIAL_FUSION
0.00155269	0.00593822	0.430646	2.18585	89	19	GO_POSITIVE_REGULATION_OF_ISOTYPE_SWITCHING
0.0011252	0.00450661	0.553119	2.18463	62	11	GO_MITOCHONDRIAL_DNA_REPLICATION
0.00174941	0.00657693	0.386421	2.18226	102	24	GO_HISTONE_H2A_UBIQUITINATION
0.00168982	0.00638291	0.401681	2.18082	98	22	GO_NUCLEOTIDE_SUGAR_BIOSYNTHETIC_PROCESS
0.00168099	0.00635609	0.440574	2.18074	96	18	GO_SERINE_FAMILY_AMINO_ACID_BIOSYNTHETIC_PROCESS
0.00102538	0.00415483	0.112216	2.17653	84	398	GO_ORGANIC_HYDROXY_COMPOUND_METABOLIC_PROCESS
0.00174095	0.00655917	0.37806	2.17621	102	25	GO_CELLULAR_RESPONSE_TO_GAMMA_RADIATION
0.00136136	0.00532862	0.276868	2.17432	85	49	GO_RESPONSE_TO_CADMIUM_ION
0.00175015	0.00657693	0.35216	2.17401	104	29	GO_REGULATION_OF_ERAD_PATHWAY
0.0014144	0.00550104	0.509877	2.17397	79	13	GO_PROTEIN_LOCALIZATION_TO_PHAGOPHORE_ASSEMBLY_SITE
0.00118373	0.00470609	0.636467	2.17393	64	8	GO_TRNA_3_END_PROCESSING
0.00100247	0.00406468	0.726591	2.17348	53	6	GO_MAINTENANCE_OF_DNA_REPEAT_ELEMENTS
0.000857026	0.00356552	0.787929	2.17233	45	5	GO_TRNA_PSEUDOURIDINE_SYNTHESIS
0.00176762	0.00663579	0.306858	2.17176	108	39	GO_INTRINSIC_APOPTOTIC_SIGNALING_PATHWAY_IN_RESPONSE_TO_DNA_DAMAGE_BY_P53_CLASS_MEDIATOR
0.000920387	0.0037841	0.0985929	2.17094	79	558	GO_EMBRYO_DEVELOPMENT_ENDING_IN_BIRTH_OR_EGG_HATCHING
0.00152469	0.00587302	0.235017	2.16961	99	70	GO_NEGATIVE_REGULATION_OF_AUTOPHAGY
0.000894288	0.00369334	0.786711	2.16897	47	5	GO_PENTOSE_PHOSPHATE_SHUNT_NON_OXIDATIVE_BRANCH
0.00193121	0.00716929	0.449516	2.16756	110	17	GO_REGULATION_OF_TRANSLATIONAL_ELONGATION
0.00140517	0.00547382	0.527131	2.16703	78	12	GO_SOMATIC_DIVERSIFICATION_OF_IMMUNE_RECEPTORS_VIA_SOMATIC_MUTATION
0.00193121	0.00716929	0.449251	2.16628	110	17	GO_STRESS_GRANULE_ASSEMBLY
0.00188048	0.00699866	0.426695	2.16579	108	19	GO_VESICLE_CARGO_LOADING
0.00123837	0.00489415	0.634034	2.16562	67	8	GO_DNA_LIGATION_INVOLVED_IN_DNA_REPAIR
0.00093155	0.00382303	0.784927	2.16405	49	5	GO_L_METHIONINE_SALVAGE_FROM_METHYLTHIOADENOSINE
0.00165637	0.00627592	0.247736	2.16353	106	62	GO_PROTEIN_AUTOUBIQUITINATION
0.0011859	0.00471215	0.571973	2.16325	65	10	GO_COENZYME_A_BIOSYNTHETIC_PROCESS
0.00184756	0.00689362	0.181855	2.16262	129	123	GO_REGULATION_OF_PROTEIN_DEPHOSPHORYLATION
0.00135739	0.00531872	0.547378	2.16196	75	11	GO_MEIOTIC_SPINDLE_ORGANIZATION
0.00153816	0.00589495	0.507054	2.16193	86	13	GO_REGULATION_OF_RNA_POLYMERASE_II_TRANSCRIPTIONAL_PREINITIATION_COMPLEX_ASSEMBLY
0.00153816	0.00589495	0.507042	2.16188	86	13	GO_NEGATIVE_REGULATION_OF_ERAD_PATHWAY
0.00165637	0.00627592	0.247309	2.1598	106	62	GO_MICROTUBULE_POLYMERIZATION
0.00205477	0.00752904	0.368075	2.15926	121	26	GO_REGULATION_OF_SPINDLE_ASSEMBLY
0.00170422	0.00643397	0.25879	2.15872	108	56	GO_POSITIVE_REGULATION_OF_VIRAL_LIFE_CYCLE
0.00148237	0.00573213	0.269859	2.15856	93	51	GO_HISTONE_H3_K4_METHYLATION
0.00193959	0.00718951	0.338785	2.15829	116	31	GO_PHOSPHOLIPID_DEPHOSPHORYLATION
0.00190008	0.00706087	0.459834	2.15818	108	16	GO_POSITIVE_REGULATION_BY_HOST_OF_VIRAL_TRANSCRIPTION
0.000672935	0.00289476	0.864079	2.1578	35	4	GO_PROTON_TRANSPORTING_ATP_SYNTHASE_COMPLEX_ASSEMBLY
0.00195238	0.00723325	0.45946	2.15643	111	16	GO_3_UTR_MEDIATED_MRNA_STABILIZATION
0.00106197	0.00428227	0.781562	2.15478	56	5	GO_SNORNA_LOCALIZATION
0.00148241	0.00573213	0.545445	2.15432	82	11	GO_POSITIVE_REGULATION_OF_MRNA_3_END_PROCESSING
0.0010806	0.00434785	0.781148	2.15364	57	5	GO_SPLICEOSOMAL_CONFORMATIONAL_CHANGES_TO_GENERATE_CATALYTIC_CONFORMATION
0.00203163	0.00745914	0.360602	2.1525	120	27	GO_NUCLEOBASE_CONTAINING_SMALL_MOLECULE_INTERCONVERSION
0.00199568	0.00733813	0.342908	2.15111	119	30	GO_CELLULAR_METABOLIC_COMPOUND_SALVAGE
0.00189678	0.00705217	0.234751	2.15069	123	69	GO_CELL_DEATH_IN_RESPONSE_TO_OXIDATIVE_STRESS
0.00121297	0.00480152	0.670055	2.14992	65	7	GO_L_SERINE_BIOSYNTHETIC_PROCESS
0.00199568	0.00733813	0.342587	2.1491	119	30	GO_PROTEIN_LOCALIZATION_TO_MICROTUBULE_ORGANIZING_CENTER
0.0021404	0.00779226	0.186954	2.14699	148	114	GO_REGULATION_OF_VIRAL_LIFE_CYCLE
0.00186621	0.00695261	0.164746	2.14303	134	151	GO_GLYCEROPHOSPHOLIPID_METABOLIC_PROCESS
0.00162735	0.00618707	0.150011	2.14234	120	188	GO_NEGATIVE_REGULATION_OF_WNT_SIGNALING_PATHWAY
0.00164315	0.00623548	0.542231	2.14162	91	11	GO_GUANOSINE_CONTAINING_COMPOUND_BIOSYNTHETIC_PROCESS
0.00212259	0.0077466	0.443954	2.14074	121	17	GO_NEGATIVE_REGULATION_OF_TRANSLATIONAL_INITIATION
0.00200699	0.00737605	0.29894	2.14001	123	40	GO_NEGATIVE_REGULATION_OF_STRESS_ACTIVATED_PROTEIN_KINASE_SIGNALING_CASCADE
0.0016208	0.00616662	0.626456	2.13974	88	8	GO_REGULATION_OF_ENDODEOXYRIBONUCLEASE_ACTIVITY
0.0015812	0.00603155	0.564802	2.13613	87	10	GO_PRO_B_CELL_DIFFERENTIATION
0.00150702	0.00581811	0.665273	2.13458	81	7	GO_POSITIVE_REGULATION_OF_CELLULAR_RESPIRATION
0.00224514	0.00811819	0.340111	2.13357	134	30	GO_NEGATIVE_REGULATION_OF_DNA_BIOSYNTHETIC_PROCESS
0.00220225	0.00798968	0.308555	2.1299	134	37	GO_REGULATION_OF_AUTOPHAGY_OF_MITOCHONDRION
0.00215762	0.00785105	0.320897	2.12978	130	34	GO_NEGATIVE_REGULATION_OF_DNA_RECOMBINATION
0.00244935	0.00874786	0.383875	2.12774	143	23	GO_PYRUVATE_METABOLIC_PROCESS
0.000953324	0.0038977	0.851501	2.1264	50	4	GO_RNA_GUANINE_N7_METHYLATION
0.00136006	0.00532637	0.771261	2.12638	72	5	GO_NEGATIVE_REGULATION_OF_CHOLESTEROL_BIOSYNTHETIC_PROCESS
0.00159652	0.00607739	0.710684	2.1259	85	6	GO_PYRIMIDINE_DEOXYRIBONUCLEOSIDE_MONOPHOSPHATE_BIOSYNTHETIC_PROCESS
0.00159652	0.00607739	0.710469	2.12526	85	6	GO_NEGATIVE_REGULATION_OF_CELL_CYCLE_CHECKPOINT
0.00199405	0.00733813	0.465853	2.12155	113	15	GO_NEGATIVE_REGULATION_OF_CELL_DIVISION
0.00230399	0.00831768	0.171313	2.12154	163	135	GO_NEGATIVE_REGULATION_OF_BINDING
0.00240847	0.00863052	0.293015	2.12055	148	41	GO_IMMUNOGLOBULIN_PRODUCTION_INVOLVED_IN_IMMUNOGLOBULIN_MEDIATED_IMMUNE_RESPONSE
0.0019825	0.00730797	0.536277	2.11811	110	11	GO_POSITIVE_REGULATION_OF_CENTROSOME_CYCLE
0.00141596	0.00550416	0.768207	2.11796	75	5	GO_POLYADENYLATION_DEPENDENT_SNORNA_3_END_PROCESSING
0.00176088	0.00661388	0.559857	2.11743	97	10	GO_PRIMARY_MIRNA_PROCESSING
0.00177498	0.00665322	0.587914	2.11685	97	9	GO_ESTABLISHMENT_OF_VIRAL_LATENCY
0.00182931	0.00683247	0.586959	2.11341	100	9	GO_VASCULAR_ASSOCIATED_SMOOTH_MUSCLE_CELL_APOPTOTIC_PROCESS
0.00174504	0.00656782	0.706307	2.11281	93	6	GO_NEGATIVE_REGULATION_OF_DNA_ENDOREDUPLICATION
0.0020718	0.00758008	0.534885	2.11261	115	11	GO_NEGATIVE_REGULATION_OF_DNA_TEMPLATED_TRANSCRIPTION_ELONGATION
0.00271162	0.00959126	0.360034	2.11209	160	26	GO_MICROTUBULE_ORGANIZING_CENTER_LOCALIZATION
0.00145322	0.0056341	0.76593	2.11168	77	5	GO_NUCLEAR_RETENTION_OF_PRE_MRNA_AT_THE_SITE_OF_TRANSCRIPTION
0.00224659	0.00811819	0.266247	2.10977	141	50	GO_POSITIVE_REGULATION_OF_MITOTIC_NUCLEAR_DIVISION
0.00248538	0.00885069	0.222913	2.10856	163	74	GO_REGULATION_OF_VIRAL_GENOME_REPLICATION
0.00224548	0.00811819	0.153019	2.10798	164	173	GO_INTERACTION_WITH_HOST
0.00222178	0.00804266	0.616581	2.10601	121	8	GO_POSITIVE_REGULATION_OF_NUCLEASE_ACTIVITY
0.00119633	0.00474846	0.843116	2.10546	63	4	GO_REGULATION_OF_DNA_DUPLEX_UNWINDING
0.00260974	0.00925317	0.436608	2.10532	149	17	GO_REGULATION_OF_EXIT_FROM_MITOSIS
0.0023123	0.00833951	0.511532	2.1029	129	12	GO_INTRACELLULAR_MRNA_LOCALIZATION
0.0019561	0.00724287	0.584026	2.10285	107	9	GO_GTP_BIOSYNTHETIC_PROCESS
0.00253294	0.00900259	0.475057	2.09736	143	14	GO_NUCLEAR_BODY_ORGANIZATION
0.00273324	0.00964914	0.277586	2.09642	170	45	GO_RESPONSE_TO_AMINO_ACID_STARVATION
0.00301479	0.0105317	0.357268	2.09586	178	26	GO_NUCLEAR_TRANSCRIBED_MRNA_POLY_A_TAIL_SHORTENING
0.0025128	0.00893966	0.241515	2.09375	161	61	GO_INTERACTION_WITH_SYMBIONT
0.00205837	0.00753846	0.651965	2.09188	111	7	GO_HISTONE_H4_K12_ACETYLATION
0.0024752	0.00881874	0.490585	2.09171	139	13	GO_NEGATIVE_REGULATION_OF_CENTROSOME_CYCLE
0.00245852	0.00876782	0.612083	2.09064	134	8	GO_PROTEIN_PROCESSING_INVOLVED_IN_PROTEIN_TARGETING_TO_MITOCHONDRION
0.00219058	0.00795521	0.698319	2.08891	117	6	GO_TETRAHYDROFOLATE_BIOSYNTHETIC_PROCESS
0.00308116	0.0106974	0.294601	2.08501	189	39	GO_CELLULAR_MODIFIED_AMINO_ACID_BIOSYNTHETIC_PROCESS
0.00253137	0.00900138	0.610126	2.08396	138	8	GO_FOLIC_ACID_CONTAINING_COMPOUND_BIOSYNTHETIC_PROCESS
0.00259689	0.00921653	0.506186	2.08092	145	12	GO_PIGMENT_ACCUMULATION
0.00239479	0.00859058	0.694844	2.07852	128	6	GO_ATTACHMENT_OF_GPI_ANCHOR_TO_PROTEIN
0.00309416	0.0107273	0.233016	2.07819	200	65	GO_EXECUTION_PHASE_OF_APOPTOSIS
0.00258742	0.00919177	0.549327	2.0776	143	10	GO_PROTEIN_LOCALIZATION_TO_CELL_CORTEX
0.00233404	0.00841379	0.64715	2.07643	126	7	GO_MIRNA_LOADING_ONTO_RISC_INVOLVED_IN_GENE_SILENCING_BY_MIRNA
0.00235242	0.00846342	0.646681	2.07492	127	7	GO_CHROMATIN_SILENCING_AT_TELOMERE
0.00235242	0.00846342	0.646477	2.07427	127	7	GO_G_QUADRUPLEX_DNA_UNWINDING
0.00235242	0.00846342	0.646477	2.07427	127	7	GO_TELOMERIC_D_LOOP_DISASSEMBLY
0.00338179	0.0115661	0.441442	2.07186	193	16	GO_PYRIMIDINE_NUCLEOSIDE_TRIPHOSPHATE_BIOSYNTHETIC_PROCESS
0.00309288	0.0107273	0.266097	2.06941	194	48	GO_POSITIVE_REGULATION_OF_ATPASE_ACTIVITY
0.0021053	0.00769116	0.749625	2.06673	112	5	GO_RESPONSE_TO_HYPOBARIC_HYPOXIA
0.00358015	0.0121652	0.314946	2.0622	216	33	GO_POSITIVE_REGULATION_OF_RNA_SPLICING
0.0030909	0.0107261	0.257677	2.06112	195	51	GO_REGULATION_OF_PROTEIN_IMPORT
0.00260972	0.00925317	0.64218	2.06048	141	7	GO_VESICLE_FUSION_WITH_GOLGI_APPARATUS
0.00315057	0.0108972	0.161684	2.05882	225	144	GO_NON_CANONICAL_WNT_SIGNALING_PATHWAY
0.0035674	0.0121275	0.221668	2.05788	233	71	GO_REGULATION_OF_MEMBRANE_PERMEABILITY
0.00348063	0.011882	0.259587	2.05699	219	50	GO_POSITIVE_REGULATION_OF_INTRINSIC_APOPTOTIC_SIGNALING_PATHWAY
0.00371475	0.0125613	0.166953	2.0548	263	133	GO_MULTICELLULAR_ORGANISM_GROWTH
0.00271999	0.00961159	0.640162	2.05401	147	7	GO_REGULATION_OF_CYTOPLASMIC_MRNA_PROCESSING_BODY_ASSEMBLY
0.0039329	0.0131688	0.301005	2.05354	240	36	GO_REGULATION_OF_VACUOLE_ORGANIZATION
0.00315296	0.0108977	0.123738	2.05093	246	268	GO_PEPTIDYL_SERINE_MODIFICATION
0.00367864	0.0124595	0.180481	2.05054	255	111	GO_POSITIVE_REGULATION_OF_PROTEOLYSIS_INVOLVED_IN_CELLULAR_PROTEIN_CATABOLIC_PROCESS
0.00386731	0.0129907	0.394572	2.04944	224	20	GO_REGULATION_OF_HISTONE_H3_K9_METHYLATION
0.0038815	0.0130324	0.226502	2.04765	252	67	GO_COPII_COATED_VESICLE_BUDDING
0.00284358	0.00999078	0.568634	2.04743	156	9	GO_RNA_POLYMERASE_I_PREINITIATION_COMPLEX_ASSEMBLY
0.00374847	0.0126436	0.265641	2.04696	235	47	GO_MITOCHONDRIAL_OUTER_MEMBRANE_PERMEABILIZATION
0.00393884	0.0131827	0.237739	2.0464	253	60	GO_CELLULAR_AMINO_ACID_BIOSYNTHETIC_PROCESS
0.00328817	0.0112933	0.540596	2.04458	182	10	GO_RESPONSE_TO_NITROSATIVE_STRESS
0.00384451	0.0129259	0.258019	2.04457	242	50	GO_ENDOPLASMIC_RETICULUM_ORGANIZATION
0.00382921	0.0128922	0.27318	2.04269	238	44	GO_INOSITOL_PHOSPHATE_METABOLIC_PROCESS
0.00312431	0.0108264	0.635827	2.0401	169	7	GO_CELLULAR_LIPID_BIOSYNTHETIC_PROCESS
0.0035512	0.0120948	0.597018	2.03919	194	8	GO_REGULATION_OF_LYMPHOID_PROGENITOR_CELL_DIFFERENTIATION
0.00339598	0.0116039	0.538987	2.0385	188	10	GO_UMP_BIOSYNTHETIC_PROCESS
0.00358762	0.012185	0.596759	2.0383	196	8	GO_SINGLE_STRAND_BREAK_REPAIR
0.00445646	0.0146415	0.367636	2.03772	261	23	GO_PROTEASOMAL_UBIQUITIN_INDEPENDENT_PROTEIN_CATABOLIC_PROCESS
0.00316107	0.010918	0.635036	2.03756	171	7	GO_POSITIVE_REGULATION_OF_LIGASE_ACTIVITY
0.00419909	0.0139142	0.209177	2.03751	278	79	GO_CELLULAR_RESPONSE_TO_KETONE
0.00462229	0.0150583	0.314426	2.03313	279	32	GO_CELLULAR_COMPONENT_DISASSEMBLY_INVOLVED_IN_EXECUTION_PHASE_OF_APOPTOSIS
0.00410436	0.013662	0.212065	2.03031	271	76	GO_REGULATION_OF_PROTEIN_TARGETING
0.00417037	0.0138542	0.280264	2.02827	257	41	GO_HISTONE_H3_K9_MODIFICATION
0.0035577	0.0121113	0.536263	2.0282	197	10	GO_PEPTIDYL_ARGININE_N_METHYLATION
0.00439409	0.014482	0.222746	2.02718	286	68	GO_REGULATION_OF_ATPASE_ACTIVITY
0.00432989	0.014296	0.25085	2.02336	274	52	GO_REGULATION_OF_MITOCHONDRIAL_MEMBRANE_PERMEABILITY_INVOLVED_IN_APOPTOTIC_PROCESS
0.00303685	0.0105786	0.733423	2.02206	162	5	GO_GALACTOSE_CATABOLIC_PROCESS_VIA_UDP_GALACTOSE
0.00447083	0.0146645	0.210003	2.02133	295	77	GO_REGULATION_OF_STEROID_BIOSYNTHETIC_PROCESS
0.00473869	0.0153558	0.357862	2.02097	278	24	GO_POSITIVE_REGULATION_OF_DNA_TEMPLATED_TRANSCRIPTION_INITIATION
0.00363859	0.012341	0.674327	2.01714	195	6	GO_DE_NOVO_PYRIMIDINE_NUCLEOBASE_BIOSYNTHETIC_PROCESS
0.00420681	0.0139335	0.590388	2.01654	230	8	GO_PROTEIN_O_LINKED_FUCOSYLATION
0.004495	0.0147286	0.22723	2.01441	291	64	GO_POLYOL_METABOLIC_PROCESS
0.00459125	0.0149772	0.243285	2.01228	292	55	GO_POSITIVE_REGULATION_OF_MEMBRANE_PERMEABILITY
0.00521213	0.0165754	0.19974	2.01214	349	85	GO_CYTOSKELETON_DEPENDENT_CYTOKINESIS
0.00429625	0.0142105	0.471858	2.01187	242	13	GO_NUCLEOSIDE_SALVAGE
0.00335358	0.0115018	0.729282	2.01064	179	5	GO_POSITIVE_REGULATION_OF_DEOXYRIBONUCLEASE_ACTIVITY
0.00457327	0.0149525	0.251328	2.01033	289	51	GO_ESTABLISHMENT_OF_PROTEIN_LOCALIZATION_TO_PLASMA_MEMBRANE
0.00507047	0.0162092	0.386974	2.00997	294	20	GO_AMINE_BIOSYNTHETIC_PROCESS
0.00410166	0.0136592	0.139754	2.00951	305	191	GO_HORMONE_MEDIATED_SIGNALING_PATHWAY
0.00400647	0.0133725	0.626275	2.00945	217	7	GO_PROTEIN_DESUMOYLATION
0.00474233	0.0153608	0.2804	2.00729	292	40	GO_REGULATION_OF_FATTY_ACID_BIOSYNTHETIC_PROCESS
0.00456145	0.0149263	0.470583	2.00643	257	13	GO_PYRIMIDINE_NUCLEOSIDE_BIOSYNTHETIC_PROCESS
0.00503214	0.0161147	0.163538	2.00573	356	132	GO_MEMBRANE_LIPID_BIOSYNTHETIC_PROCESS
0.00407769	0.0135917	0.111131	2.00541	328	331	GO_CILIUM_ORGANIZATION
0.00479858	0.0155156	0.18429	2.00528	328	101	GO_POSITIVE_REGULATION_OF_AUTOPHAGY
0.00482854	0.0155988	0.260076	2.00408	303	47	GO_PRODUCTION_OF_SMALL_RNA_INVOLVED_IN_GENE_SILENCING_BY_RNA
0.00459681	0.0149886	0.469952	2.00374	259	13	GO_PRE_MIRNA_PROCESSING
0.00535266	0.0169125	0.293387	2.00156	327	36	GO_GOLGI_TO_PLASMA_MEMBRANE_PROTEIN_TRANSPORT
0.00487151	0.0157025	0.414572	1.99906	279	17	GO_FIBROBLAST_APOPTOTIC_PROCESS
0.00528663	0.0167399	0.282239	1.99752	325	39	GO_INTRINSIC_APOPTOTIC_SIGNALING_PATHWAY_IN_RESPONSE_TO_OXIDATIVE_STRESS
0.00470289	0.01526	0.468002	1.99543	265	13	GO_NUCLEOLAR_LARGE_RRNA_TRANSCRIPTION_BY_RNA_POLYMERASE_I
0.00442917	0.0145845	0.621606	1.99447	240	7	GO_AMINO_ACID_BETAINE_BIOSYNTHETIC_PROCESS
0.00569319	0.017797	0.392879	1.99415	329	19	GO_POSITIVE_REGULATION_OF_MRNA_SPLICING_VIA_SPLICEOSOME
0.005269	0.0166984	0.239044	1.994	336	56	GO_RESPONSE_TO_ACTIVITY
0.0055102	0.0173356	0.346289	1.99333	325	25	GO_PTERIDINE_CONTAINING_COMPOUND_METABOLIC_PROCESS
0.00542204	0.0171096	0.285248	1.9932	332	38	GO_REGULATION_OF_MITOCHONDRIAL_OUTER_MEMBRANE_PERMEABILIZATION_INVOLVED_IN_APOPTOTIC_SIGNALING_PATHWAY
0.00314036	0.0108721	0.797153	1.99068	167	4	GO_MRNA_3_END_PROCESSING_BY_STEM_LOOP_BINDING_AND_CLEAVAGE
0.00393114	0.0131688	0.72188	1.99023	210	5	GO_NEGATIVE_REGULATION_OF_SISTER_CHROMATID_COHESION
0.00463133	0.0150677	0.619972	1.98923	251	7	GO_REGULATION_OF_MICROVILLUS_LENGTH
0.0048686	0.0157025	0.13915	1.98722	361	188	GO_MEMBRANE_LIPID_METABOLIC_PROCESS
0.00400566	0.0133725	0.720689	1.98695	214	5	GO_BASE_EXCISION_REPAIR_GAP_FILLING
0.00445555	0.0146415	0.551761	1.98667	245	9	GO_POSITIVE_REGULATION_OF_CELL_CYCLE_CHECKPOINT
0.00458537	0.0149713	0.664096	1.98654	246	6	GO_MAINTENANCE_OF_DNA_METHYLATION
0.00587666	0.0182849	0.351336	1.98412	345	24	GO_PEPTIDYL_ARGININE_MODIFICATION
0.00483349	0.0156021	0.61785	1.98242	262	7	GO_POSITIVE_REGULATION_OF_SPINDLE_CHECKPOINT
0.00509019	0.0162651	0.501012	1.97883	284	11	GO_PROTEIN_COFACTOR_LINKAGE
0.00629701	0.0193388	0.389658	1.9778	364	19	GO_POSITIVE_REGULATION_OF_PROTEIN_EXPORT_FROM_NUCLEUS
0.00549617	0.0173063	0.480724	1.97625	308	12	GO_HISTONE_H2B_UBIQUITINATION
0.00428513	0.0141801	0.716548	1.97553	229	5	GO_CRD_MEDIATED_MRNA_STABILIZATION
0.00491952	0.0158326	0.659954	1.97415	264	6	GO_REGULATION_OF_T_CIRCLE_FORMATION
0.00606744	0.0187513	0.309824	1.97379	365	31	GO_REGULATION_OF_AUTOPHAGOSOME_ASSEMBLY
0.00600479	0.0186362	0.275536	1.97247	370	40	GO_THYMUS_DEVELOPMENT
0.00525626	0.0166652	0.118213	1.9717	412	272	GO_LIPID_CATABOLIC_PROCESS
0.0061059	0.0188385	0.28216	1.97162	374	38	GO_CELLULAR_RESPONSE_TO_GLUCOSE_STARVATION
0.00447144	0.0146645	0.714985	1.97122	239	5	GO_PUTRESCINE_BIOSYNTHETIC_PROCESS
0.00501703	0.0160733	0.547401	1.97097	276	9	GO_PYRIMIDINE_DEOXYRIBONUCLEOTIDE_BIOSYNTHETIC_PROCESS
0.00458322	0.0149709	0.714148	1.96892	245	5	GO_RNA_IMPORT_INTO_MITOCHONDRION
0.00619025	0.0190535	0.213258	1.96874	405	70	GO_MEIOTIC_CHROMOSOME_SEGREGATION
0.00560119	0.0175692	0.122072	1.9673	434	250	GO_RESPONSE_TO_TUMOR_NECROSIS_FACTOR
0.00650258	0.0198044	0.31353	1.96682	390	30	GO_RESPONSE_TO_X_RAY
0.00654149	0.0199076	0.284798	1.96592	400	37	GO_PROTEIN_DESTABILIZATION
0.00616109	0.0189769	0.224849	1.96365	397	62	GO_PIGMENT_METABOLIC_PROCESS
0.00587481	0.0182849	0.134074	1.96055	439	199	GO_RESPONSE_TO_CARBOHYDRATE
0.00578575	0.0180709	0.518274	1.96016	321	10	GO_POSITIVE_REGULATION_OF_TRANSCRIPTION_BY_RNA_POLYMERASE_III
0.00555071	0.0174438	0.655152	1.95979	298	6	GO_REGULATION_OF_PROTEIN_LOCALIZATION_TO_NUCLEOLUS
0.00638447	0.0195338	0.43015	1.95895	364	15	GO_INOSITOL_PHOSPHATE_CATABOLIC_PROCESS
0.00564353	0.0176643	0.654364	1.95743	303	6	GO_PROTEIN_GERANYLGERANYLATION
0.00602978	0.0186711	0.476126	1.95735	338	12	GO_PENTOSE_PHOSPHATE_SHUNT
0.00564353	0.0176643	0.654318	1.95729	303	6	GO_EMBRYONIC_CLEAVAGE
0.00604756	0.0187134	0.47607	1.95712	339	12	GO_NUCLEOTIDE_SUGAR_TRANSMEMBRANE_TRANSPORT
0.00714236	0.0214116	0.38546	1.95649	413	19	GO_GLUTAMINE_METABOLIC_PROCESS
0.00669833	0.0203079	0.405566	1.95563	384	17	GO_NEGATIVE_REGULATION_OF_CELL_CYCLE_ARREST
0.00654189	0.0199076	0.429416	1.95561	373	15	GO_PLATELET_MORPHOGENESIS
0.00662935	0.0201154	0.429213	1.95469	378	15	GO_ACETYL_COA_BIOSYNTHETIC_PROCESS_FROM_PYRUVATE
0.00499311	0.0160106	0.708836	1.95427	267	5	GO_NEGATIVE_REGULATION_OF_DOUBLE_STRAND_BREAK_REPAIR_VIA_NONHOMOLOGOUS_END_JOINING
0.00499311	0.0160106	0.708784	1.95413	267	5	GO_RESPONSE_TO_CAMPTOTHECIN
0.00681213	0.0205681	0.207908	1.95347	447	73	GO_RESPONSE_TO_FATTY_ACID
0.0062533	0.0192206	0.113242	1.95275	496	295	GO_CANONICAL_WNT_SIGNALING_PATHWAY
0.00718393	0.0214962	0.316276	1.95248	430	29	GO_POSITIVE_REGULATION_OF_MITOCHONDRIAL_OUTER_MEMBRANE_PERMEABILIZATION_INVOLVED_IN_APOPTOTIC_SIGNALING_PATHWAY
0.00622826	0.0191597	0.571443	1.95183	341	8	GO_REGULATION_OF_TRANSLATIONAL_TERMINATION
0.00735061	0.0219413	0.315939	1.9504	440	29	GO_POSITIVE_REGULATION_OF_CELL_CYCLE_G2_M_PHASE_TRANSITION
0.0060313	0.0186711	0.541506	1.94975	332	9	GO_SULFUR_AMINO_ACID_CATABOLIC_PROCESS
0.00631437	0.0193677	0.474166	1.94929	354	12	GO_PYRIMIDINE_RIBONUCLEOSIDE_TRIPHOSPHATE_BIOSYNTHETIC_PROCESS
0.0060097	0.0186364	0.607422	1.94896	326	7	GO_REGULATION_OF_MAINTENANCE_OF_SISTER_CHROMATID_COHESION
0.00715625	0.0214392	0.197743	1.94743	476	81	GO_MEGAKARYOCYTE_DIFFERENTIATION
0.00677262	0.0204677	0.250163	1.94549	426	48	GO_CELLULAR_RESPONSE_TO_FATTY_ACID
0.00523531	0.0166279	0.705499	1.94507	280	5	GO_RESPONSE_TO_ALUMINUM_ION
0.00610017	0.0188287	0.122778	1.94434	470	240	GO_STEROID_METABOLIC_PROCESS
0.00743389	0.0221538	0.309748	1.94309	446	30	GO_BETA_CATENIN_TCF_COMPLEX_ASSEMBLY
0.00630298	0.0193409	0.539602	1.94289	347	9	GO_CALCIUM_IMPORT_INTO_THE_MITOCHONDRION
0.00527257	0.0167025	0.70454	1.94243	282	5	GO_CELLULAR_RESPONSE_TO_SODIUM_ARSENITE
0.00474793	0.0153696	0.777743	1.94221	253	4	GO_POSITIVE_REGULATION_OF_CARDIOBLAST_DIFFERENTIATION
0.0063392	0.0194277	0.539393	1.94214	349	9	GO_POSITIVE_REGULATION_OF_RNA_POLYMERASE_II_TRANSCRIPTIONAL_PREINITIATION_COMPLEX_ASSEMBLY
0.00762023	0.0226323	0.202399	1.93777	504	76	GO_DNA_METHYLATION_OR_DEMETHYLATION
0.00623759	0.0191803	0.647639	1.93731	335	6	GO_FATTY_ACID_DERIVATIVE_CATABOLIC_PROCESS
0.00673767	0.0203851	0.537076	1.9338	371	9	GO_PEROXISOME_FISSION
0.00715906	0.0214392	0.437364	1.93095	406	14	GO_NEGATIVE_REGULATION_OF_MEGAKARYOCYTE_DIFFERENTIATION
0.00816045	0.0239785	0.212008	1.92946	532	68	GO_REGULATION_OF_MEGAKARYOCYTE_DIFFERENTIATION
0.00733496	0.0219124	0.437	1.92933	416	14	GO_PEPTIDYL_ARGININE_METHYLATION
0.00764269	0.0226748	0.154156	1.92738	544	138	GO_NEGATIVE_REGULATION_OF_DNA_BINDING_TRANSCRIPTION_FACTOR_ACTIVITY
0.00736695	0.0219722	0.50912	1.92554	409	10	GO_CHAPERONE_MEDIATED_PROTEIN_TRANSPORT
0.00730882	0.0218432	0.111377	1.9254	580	297	GO_CELLULAR_RESPONSE_TO_EXTERNAL_STIMULUS
0.00809814	0.0238335	0.160666	1.9239	570	125	GO_CELLULAR_RESPONSE_TO_ANTIBIOTIC
0.00779207	0.0230714	0.409717	1.92297	446	16	GO_ESTABLISHMENT_OR_MAINTENANCE_OF_CYTOSKELETON_POLARITY
0.0075066	0.0223521	0.124415	1.9205	573	226	GO_CELLULAR_CARBOHYDRATE_METABOLIC_PROCESS
0.00864911	0.0251626	0.281196	1.91839	529	36	GO_MODIFICATION_BY_SYMBIONT_OF_HOST_MORPHOLOGY_OR_PHYSIOLOGY
0.00555171	0.0174438	0.768168	1.91829	296	4	GO_SNORNA_METABOLIC_PROCESS
0.00753706	0.0224158	0.484996	1.91557	421	11	GO_PROGRAMMED_CELL_DEATH_IN_RESPONSE_TO_REACTIVE_OXYGEN_SPECIES
0.00777072	0.0230268	0.138986	1.91465	570	173	GO_CIRCADIAN_RHYTHM
0.00883998	0.0256164	0.332472	1.9138	522	25	GO_FEMALE_MEIOTIC_NUCLEAR_DIVISION
0.00918137	0.0263973	0.315014	1.91328	548	28	GO_PROTEIN_K48_LINKED_DEUBIQUITINATION
0.00834354	0.0244285	0.420043	1.91293	476	15	GO_PHOSPHORYLATED_CARBOHYDRATE_DEPHOSPHORYLATION
0.00790599	0.0233711	0.505558	1.91207	439	10	GO_V_D_J_RECOMBINATION
0.00802097	0.0236823	0.432909	1.91127	455	14	GO_COPII_COATED_VESICLE_CARGO_LOADING
0.00922874	0.0265024	0.331386	1.90755	545	25	GO_PROTEIN_QUALITY_CONTROL_FOR_MISFOLDED_OR_INCOMPLETELY_SYNTHESIZED_PROTEINS
0.00711704	0.0213569	0.690641	1.90411	381	5	GO_PENTOSE_CATABOLIC_PROCESS
0.00855273	0.0249118	0.224584	1.90288	548	58	GO_GOLGI_TO_PLASMA_MEMBRANE_TRANSPORT
0.00694564	0.0208938	0.0858286	1.90277	604	569	GO_REGULATION_OF_GROWTH
0.00866857	0.0251964	0.557009	1.90253	475	8	GO_NUCLEAR_PORE_COMPLEX_ASSEMBLY
0.00839035	0.0245362	0.430857	1.90222	476	14	GO_HISTONE_H3_K9_TRIMETHYLATION
0.00868678	0.025228	0.556847	1.90198	476	8	GO_BOX_C_D_SNORNP_ASSEMBLY
0.00735924	0.0219581	0.689684	1.90147	394	5	GO_REGULATION_OF_CYTOPLASMIC_TRANSLATIONAL_INITIATION
0.00883265	0.0256053	0.146599	1.90147	637	150	GO_NEGATIVE_REGULATION_OF_MAPK_CASCADE
0.00737309	0.0219816	0.0916745	1.90127	626	475	GO_CELLULAR_RESPONSE_TO_ORGANIC_CYCLIC_COMPOUND
0.00448507	0.0147026	0.864034	1.89965	237	3	GO_MITOCHONDRIAL_PROTON_TRANSPORTING_ATP_SYNTHASE_COMPLEX_ASSEMBLY
0.00914788	0.0263314	0.235366	1.89847	580	52	GO_CHROMOSOME_ORGANIZATION_INVOLVED_IN_MEIOTIC_CELL_CYCLE
0.00906922	0.0261671	0.555247	1.89651	497	8	GO_POSITIVE_REGULATION_OF_RESPONSE_TO_REACTIVE_OXYGEN_SPECIES
0.00999635	0.0281778	0.297613	1.89599	602	31	GO_REGULATION_OF_CHROMATIN_SILENCING
0.00910564	0.0262413	0.554892	1.8953	499	8	GO_UTP_BIOSYNTHETIC_PROCESS
0.0102725	0.0288565	0.188934	1.8921	687	84	GO_VESICLE_MEDIATED_TRANSPORT_TO_THE_PLASMA_MEMBRANE
0.00924665	0.0265227	0.44348	1.89087	522	13	GO_ORGANELLE_INHERITANCE
0.00977329	0.0276659	0.252691	1.88949	609	44	GO_PROTEIN_K63_LINKED_UBIQUITINATION
0.0101281	0.0284835	0.301154	1.88918	608	30	GO_LIVER_REGENERATION
0.00939453	0.0268212	0.478195	1.8887	525	11	GO_METHIONINE_BIOSYNTHETIC_PROCESS
0.00902374	0.0260666	0.588082	1.88691	490	7	GO_MRNA_5_SPLICE_SITE_RECOGNITION
0.00946922	0.0269715	0.498898	1.88687	526	10	GO_POSITIVE_REGULATION_OF_CYTOPLASMIC_TRANSLATION
0.00974287	0.0275904	0.414258	1.88658	556	15	GO_REGULATION_OF_NUCLEAR_CELL_CYCLE_DNA_REPLICATION
0.00945447	0.0269399	0.523726	1.88573	521	9	GO_POSITIVE_REGULATION_OF_CHROMATIN_SILENCING
0.00928212	0.0265829	0.630321	1.88551	499	6	GO_HISTONE_H4_R3_METHYLATION
0.00997514	0.0281396	0.225631	1.88212	637	56	GO_LYTIC_VACUOLE_ORGANIZATION
0.0104268	0.0292118	0.191109	1.8821	694	81	GO_CELLULAR_AMINO_ACID_CATABOLIC_PROCESS
0.0106342	0.0296909	0.304843	1.8819	637	29	GO_ERBB2_SIGNALING_PATHWAY
0.00986545	0.0278822	0.441129	1.88085	557	13	GO_REGULATION_OF_HISTONE_H4_ACETYLATION
0.00979767	0.0277135	0.550621	1.88071	537	8	GO_SHORT_CHAIN_FATTY_ACID_CATABOLIC_PROCESS
0.00855163	0.0249118	0.681583	1.87913	458	5	GO_BRUSH_BORDER_ASSEMBLY
0.0100318	0.028267	0.456365	1.87611	563	12	GO_DEOXYRIBOSE_PHOSPHATE_BIOSYNTHETIC_PROCESS
0.0109202	0.0303166	0.352949	1.87516	636	21	GO_ASPARTATE_FAMILY_AMINO_ACID_CATABOLIC_PROCESS
0.0111035	0.0307323	0.360889	1.87448	645	20	GO_ASPARTATE_FAMILY_AMINO_ACID_BIOSYNTHETIC_PROCESS
0.00998756	0.0281639	0.626155	1.87305	537	6	GO_AMINO_ACID_SALVAGE
0.0108327	0.030142	0.200378	1.87291	712	72	GO_PROTEIN_HOMOTETRAMERIZATION
0.0111088	0.0307355	0.352389	1.87219	647	21	GO_MITOCHONDRIAL_GENOME_MAINTENANCE
0.0107952	0.0300718	0.267886	1.87188	662	38	GO_NEGATIVE_REGULATION_OF_TYPE_I_INTERFERON_PRODUCTION
0.0100917	0.0284029	0.1197	1.8716	774	233	GO_CELLULAR_RESPONSE_TO_EXTRACELLULAR_STIMULUS
0.00899877	0.0260215	0.678516	1.87068	482	5	GO_NEGATIVE_REGULATION_OF_MITOCHONDRIAL_FUSION
0.0107006	0.029862	0.129062	1.86757	798	194	GO_REGULATION_OF_PROTEIN_BINDING
0.0108099	0.0301012	0.409742	1.86602	617	15	GO_MIDBODY_ABSCISSION
0.0107042	0.029862	0.51812	1.86555	590	9	GO_POSITIVE_REGULATION_OF_HISTONE_H3_K9_METHYLATION
0.00924097	0.0265168	0.676653	1.86554	495	5	GO_NEGATIVE_REGULATION_OF_DNA_DAMAGE_CHECKPOINT
0.0103654	0.0290618	0.581061	1.86438	563	7	GO_REGULATION_OF_METAPHASE_PLATE_CONGRESSION
0.0118907	0.0325676	0.317806	1.86436	705	26	GO_FATTY_ACYL_COA_BIOSYNTHETIC_PROCESS
0.0108601	0.0301724	0.621256	1.85839	584	6	GO_REGULATION_OF_MITOCHONDRIAL_ATP_SYNTHESIS_COUPLED_ELECTRON_TRANSPORT
0.00865469	0.0251689	0.743996	1.85793	462	4	GO_SPINDLE_ASSEMBLY_INVOLVED_IN_MEIOSIS
0.0112341	0.0310355	0.470329	1.85764	628	11	GO_POSITIVE_REGULATION_OF_UBIQUITIN_PROTEIN_LIGASE_ACTIVITY
0.0124723	0.033795	0.19632	1.85701	822	74	GO_MUSCLE_HYPERTROPHY
0.01099	0.0304873	0.620682	1.85668	591	6	GO_HISTONE_H3_K9_DIMETHYLATION
0.011302	0.0312111	0.49079	1.85621	628	10	GO_NEGATIVE_REGULATION_OF_PROTEIN_EXIT_FROM_ENDOPLASMIC_RETICULUM
0.0123254	0.0335206	0.305264	1.85406	736	28	GO_SPLEEN_DEVELOPMENT
0.0102657	0.0288484	0.670894	1.84966	550	5	GO_MATURE_RIBOSOME_ASSEMBLY
0.0129177	0.0347709	0.299492	1.84887	774	29	GO_ANOIKIS
0.0120559	0.0329461	0.539815	1.8438	661	8	GO_DNA_DAMAGE_INDUCED_PROTEIN_PHOSPHORYLATION
0.0125161	0.0338886	0.392846	1.84378	717	16	GO_REGULATION_OF_ER_TO_GOLGI_VESICLE_MEDIATED_TRANSPORT
0.0120671	0.0329505	0.105837	1.84292	961	302	GO_CELLULAR_RESPONSE_TO_DRUG
0.0132488	0.0355448	0.273922	1.84284	806	35	GO_BLASTOCYST_FORMATION
0.0135015	0.0360646	0.339345	1.84238	790	22	GO_ISOPRENOID_BIOSYNTHETIC_PROCESS
0.0120709	0.0329505	0.113166	1.84126	939	256	GO_DRUG_METABOLIC_PROCESS
0.0120929	0.0329983	0.573812	1.84112	657	7	GO_MITOCHONDRIAL_RIBOSOME_ASSEMBLY
0.0124129	0.0336713	0.465804	1.83977	694	11	GO_UV_DAMAGE_EXCISION_REPAIR
0.0125112	0.0338876	0.537963	1.83748	686	8	GO_BIOTIN_METABOLIC_PROCESS
0.0136929	0.0364618	0.31319	1.83728	812	26	GO_REGULATION_OF_ISOTYPE_SWITCHING
0.0123081	0.0334859	0.614039	1.8368	662	6	GO_POSITIVE_REGULATION_OF_CELLULAR_RESPONSE_TO_DRUG
0.0123638	0.0336	0.613883	1.83634	665	6	GO_NEGATIVE_REGULATION_OF_MITOPHAGY
0.0126022	0.0340714	0.537205	1.83489	691	8	GO_ESTABLISHMENT_OF_PROTEIN_LOCALIZATION_TO_CHROMATIN
0.0125524	0.0339742	0.571858	1.83485	682	7	GO_TRANSLATIONAL_READTHROUGH
0.0133068	0.0356742	0.22364	1.83436	847	54	GO_RELEASE_OF_CYTOCHROME_C_FROM_MITOCHONDRIA
0.0139443	0.0370587	0.324774	1.83411	820	24	GO_MICROTUBULE_ANCHORING
0.0127165	0.0342921	0.612951	1.83355	684	6	GO_GLYCEROL_ETHER_BIOSYNTHETIC_PROCESS
0.0116257	0.0319371	0.664682	1.83254	623	5	GO_NEGATIVE_REGULATION_OF_SCHWANN_CELL_PROLIFERATION
0.0128113	0.0345223	0.484439	1.83219	712	10	GO_CELLULAR_KETONE_BODY_METABOLIC_PROCESS
0.0136119	0.0362671	0.360589	1.83026	788	19	GO_POSITIVE_REGULATION_OF_SIGNAL_TRANSDUCTION_BY_P53_CLASS_MEDIATOR
0.0143866	0.0380139	0.27925	1.82847	871	33	GO_RESPONSE_TO_TESTOSTERONE
0.0135121	0.0360768	0.125014	1.82807	1011	199	GO_RESPONSE_TO_REACTIVE_OXYGEN_SPECIES
0.0145832	0.0384089	0.300983	1.82805	871	28	GO_DNA_CATABOLIC_PROCESS_ENDONUCLEOLYTIC
0.0133683	0.035813	0.482651	1.82543	743	10	GO_PRODUCTION_OF_SIRNA_INVOLVED_IN_RNA_INTERFERENCE
0.0121474	0.03311	0.661939	1.82498	651	5	GO_PROTEIN_RETENTION_IN_GOLGI_APPARATUS
0.0142959	0.0378562	0.261041	1.82405	877	38	GO_POSITIVE_REGULATION_OF_PROTEIN_DEPHOSPHORYLATION
0.014606	0.0384417	0.343314	1.82397	851	21	GO_MITOTIC_CYTOKINETIC_PROCESS
0.0135519	0.0361466	0.609121	1.82209	729	6	GO_PYRIMIDINE_NUCLEOTIDE_SALVAGE
0.014481	0.038236	0.234275	1.82194	912	48	GO_CELLULAR_PIGMENTATION
0.0134345	0.035938	0.567783	1.82178	730	7	GO_PYRIMIDINE_NUCLEOBASE_BIOSYNTHETIC_PROCESS
0.0140187	0.0372025	0.505771	1.82108	773	9	GO_HETEROCHROMATIN_ASSEMBLY
0.0137097	0.036488	0.481367	1.82057	762	10	GO_TETRAHYDROFOLATE_INTERCONVERSION
0.0124455	0.0337472	0.659895	1.81934	667	5	GO_POSITIVE_REGULATION_OF_SPINDLE_ASSEMBLY
0.0136949	0.0364618	0.532625	1.81925	751	8	GO_MICROTUBULE_NUCLEATION_BY_MICROTUBULE_ORGANIZING_CENTER
0.0155657	0.0405603	0.235241	1.8127	979	47	GO_NUCLEOSIDE_METABOLIC_PROCESS
0.0145544	0.0383744	0.605208	1.81039	783	6	GO_MITOCHONDRIAL_ACETYL_COA_BIOSYNTHETIC_PROCESS_FROM_PYRUVATE
0.0145915	0.0384171	0.605132	1.81016	785	6	GO_REGULATION_OF_DNA_LIGATION
0.0159603	0.0413352	0.164789	1.80914	1096	103	GO_REGULATION_OF_PHOSPHOPROTEIN_PHOSPHATASE_ACTIVITY
0.0134329	0.035938	0.655831	1.80814	720	5	GO_RESPONSE_TO_SORBITOL
0.0161189	0.0416112	0.276057	1.80757	976	33	GO_POSITIVE_REGULATION_OF_CYCLIN_DEPENDENT_PROTEIN_KINASE_ACTIVITY
0.0160994	0.0415967	0.365174	1.80753	928	18	GO_PROTEIN_DNA_COMPLEX_DISASSEMBLY
0.0145189	0.0382945	0.563322	1.80746	789	7	GO_REGULATION_OF_MIRNA_METABOLIC_PROCESS
0.016005	0.0413673	0.160259	1.80458	1108	109	GO_VITAMIN_METABOLIC_PROCESS
0.0161383	0.041624	0.268229	1.80454	982	35	GO_REGULATION_OF_GLUCONEOGENESIS
0.0156725	0.040752	0.408222	1.80228	890	14	GO_FATTY_ACID_HOMEOSTASIS
0.0152969	0.0399616	0.602139	1.8012	823	6	GO_REGULATION_OF_DNA_DIRECTED_DNA_POLYMERASE_ACTIVITY
0.0156635	0.040752	0.455986	1.80099	876	11	GO_MITOCHONDRIAL_DNA_METABOLIC_PROCESS
0.0141596	0.0375492	0.652881	1.8	759	5	GO_DOUBLE_STRAND_BREAK_REPAIR_VIA_BREAK_INDUCED_REPLICATION
0.0158118	0.0410272	0.499521	1.79858	872	9	GO_SINGLE_STRANDED_VIRAL_RNA_REPLICATION_VIA_DOUBLE_STRANDED_DNA_INTERMEDIATE
0.0156696	0.040752	0.245731	1.79819	971	42	GO_REGULATION_OF_CELL_AGING
0.0142527	0.037769	0.652001	1.79757	764	5	GO_AUTOPHAGY_OF_NUCLEUS
0.0159713	0.0413352	0.526199	1.79729	876	8	GO_REGULATION_OF_MITOTIC_CENTROSOME_SEPARATION
0.0162412	0.0418158	0.218938	1.7958	1034	54	GO_CELLULAR_RESPONSE_TO_CORTICOSTEROID_STIMULUS
0.0169951	0.0434976	0.253677	1.79538	1047	39	GO_VESICLE_MEDIATED_TRANSPORT_BETWEEN_ENDOSOMAL_COMPARTMENTS
0.0171633	0.0438061	0.165738	1.79523	1174	100	GO_RESPONSE_TO_AMINO_ACID
0.0172018	0.0438738	0.207049	1.79496	1108	61	GO_POSITIVE_REGULATION_OF_NUCLEAR_DIVISION
0.0157796	0.0409723	0.599535	1.79342	849	6	GO_AMP_BIOSYNTHETIC_PROCESS
0.0174841	0.0444396	0.178943	1.79204	1170	84	GO_REGULATION_OF_NOTCH_SIGNALING_PATHWAY
0.0167248	0.0429004	0.12171	1.79104	1255	202	GO_ANTIGEN_RECEPTOR_MEDIATED_SIGNALING_PATHWAY
0.0164588	0.0423318	0.473024	1.78902	915	10	GO_PIGMENT_GRANULE_MATURATION
0.015147	0.0396522	0.647963	1.78644	812	5	GO_TRNA_THIO_MODIFICATION
0.0170237	0.0435559	0.243942	1.7851	1055	42	GO_MITOCHONDRION_LOCALIZATION
0.0183429	0.0461907	0.171777	1.78456	1239	91	GO_PHOSPHATIDYLINOSITOL_METABOLIC_PROCESS
0.0170822	0.043675	0.522466	1.78455	937	8	GO_INTRACELLULAR_DISTRIBUTION_OF_MITOCHONDRIA
0.0154265	0.0402546	0.64698	1.78373	827	5	GO_GLUTAMATE_BIOSYNTHETIC_PROCESS
0.0167978	0.0430377	0.555509	1.78239	913	7	GO_PROTEIN_INSERTION_INTO_ER_MEMBRANE
0.0156314	0.0407078	0.64641	1.78216	838	5	GO_REPLICATIVE_CELL_AGING
0.0180943	0.0456901	0.37944	1.78086	1037	16	GO_PEPTIDYL_THREONINE_DEPHOSPHORYLATION
0.0159481	0.0413222	0.645323	1.77917	855	5	GO_AUTOPHAGY_OF_PEROXISOME
0.0172388	0.0439378	0.554341	1.77864	937	7	GO_PROTEIN_K6_LINKED_UBIQUITINATION
0.0186583	0.0467922	0.166455	1.77841	1270	97	GO_REGULATION_OF_PROTEIN_LOCALIZATION_TO_CELL_PERIPHERY
0.0180457	0.045618	0.350032	1.77667	1045	19	GO_MITOCHONDRIAL_CALCIUM_ION_HOMEOSTASIS
0.0180472	0.045618	0.402415	1.77665	1025	14	GO_RESPONSE_TO_LEUCINE
0.0189254	0.0473167	0.149977	1.77622	1329	122	GO_RESPONSE_TO_HYDROGEN_PEROXIDE
0.0148046	0.0389084	0.710611	1.77456	791	4	GO_DUMP_BIOSYNTHETIC_PROCESS
0.0182113	0.0459222	0.519202	1.7734	999	8	GO_POSITIVE_REGULATION_OF_CENTROSOME_DUPLICATION
0.0196172	0.0486487	0.31384	1.77236	1154	24	GO_PIGMENT_GRANULE_ORGANIZATION
0.0177902	0.0450305	0.552278	1.77203	967	7	GO_VESICLE_UNCOATING
0.0180939	0.0456901	0.468362	1.77139	1006	10	GO_CENTROMERIC_SISTER_CHROMATID_COHESION
0.0180939	0.0456901	0.468362	1.77138	1006	10	GO_MEMBRANE_FISSION
0.0198519	0.0490816	0.333409	1.77135	1157	21	GO_POLYOL_CATABOLIC_PROCESS
0.0195917	0.0486221	0.138526	1.76932	1407	145	GO_POSITIVE_REGULATION_OF_CELL_GROWTH
0.0202119	0.0497477	0.332868	1.76847	1178	21	GO_APOPTOTIC_DNA_FRAGMENTATION
0.0198657	0.0490992	0.175529	1.76824	1333	85	GO_CELLULAR_TRANSITION_METAL_ION_HOMEOSTASIS
0.019332	0.048153	0.376657	1.7678	1108	16	GO_POSITIVE_REGULATION_OF_HISTONE_H3_K4_METHYLATION
0.0187642	0.0470259	0.550448	1.76615	1020	7	GO_REPLICATION_FORK_PROTECTION
0.0191312	0.0477986	0.246657	1.76573	1181	40	GO_PROTEIN_EXIT_FROM_ENDOPLASMIC_RETICULUM
0.0203739	0.0500715	0.266018	1.76555	1236	34	GO_HIPPO_SIGNALING
0.0171964	0.0438738	0.640095	1.76475	922	5	GO_POSITIVE_REGULATION_OF_CYTOPLASMIC_MRNA_PROCESSING_BODY_ASSEMBLY
0.0188056	0.0471134	0.58914	1.76232	1012	6	GO_REGULATION_OF_SKELETAL_MUSCLE_CONTRACTION_BY_CALCIUM_ION_SIGNALING
0.0195953	0.0486221	0.515871	1.76202	1075	8	GO_ESTABLISHMENT_OF_SISTER_CHROMATID_COHESION
0.0200247	0.0493759	0.224211	1.76079	1264	49	GO_ENDOSOME_TO_LYSOSOME_TRANSPORT
0.0192972	0.0481153	0.548749	1.7607	1049	7	GO_ESTABLISHMENT_OF_CENTROSOME_LOCALIZATION
0.0195247	0.0485178	0.39876	1.76051	1109	14	GO_PROTEIN_AUTOPROCESSING
0.0197421	0.0488925	0.488897	1.76033	1089	9	GO_DEADENYLATION_DEPENDENT_DECAPPING_OF_NUCLEAR_TRANSCRIBED_MRNA
0.0162252	0.0417894	0.704773	1.75998	867	4	GO_GLYCEROL_BIOSYNTHETIC_PROCESS
0.0162252	0.0417894	0.704773	1.75998	867	4	GO_ALDITOL_BIOSYNTHETIC_PROCESS
0.0208004	0.0508992	0.202999	1.75984	1340	61	GO_DNA_METHYLATION
0.0198145	0.0490253	0.488663	1.75948	1093	9	GO_ACETYL_COA_METABOLIC_PROCESS
0.0206534	0.0506638	0.324068	1.75944	1209	22	GO_PYRIMIDINE_CONTAINING_COMPOUND_METABOLIC_PROCESS
0.0194595	0.0483754	0.465181	1.75936	1082	10	GO_STEROL_IMPORT
0.0199232	0.0491752	0.488352	1.75836	1099	9	GO_PRENYLATION
0.0206085	0.0505775	0.338503	1.75821	1198	20	GO_DOSAGE_COMPENSATION
0.019993	0.0493143	0.385322	1.7548	1142	15	GO_CELLULAR_RESPONSE_TO_INTERFERON_BETA
0.021437	0.0522096	0.354389	1.75415	1236	18	GO_CLATHRIN_COAT_ASSEMBLY
0.0203454	0.0500322	0.114038	1.75387	1553	224	GO_POSITIVE_REGULATION_OF_GROWTH
0.0204695	0.0502554	0.513305	1.75325	1123	8	GO_CARDIAC_CONDUCTION_SYSTEM_DEVELOPMENT
0.022019	0.0533791	0.279476	1.75319	1323	30	GO_REGULATION_OF_INTRACELLULAR_ESTROGEN_RECEPTOR_SIGNALING_PATHWAY
0.0201978	0.0497358	0.546151	1.75237	1098	7	GO_PEPTIDYL_DIPHTHAMIDE_BIOSYNTHETIC_PROCESS_FROM_PEPTIDYL_HISTIDINE
0.0202161	0.0497477	0.546078	1.75213	1099	7	GO_PROTEIN_LOCALIZATION_TO_CYTOPLASMIC_STRESS_GRANULE
0.0210038	0.0513076	0.442954	1.74951	1175	11	GO_PYRIMIDINE_CONTAINING_COMPOUND_SALVAGE
0.0222515	0.0538007	0.353183	1.74818	1283	18	GO_RESPONSE_TO_MITOCHONDRIAL_DEPOLARISATION
0.0222328	0.0537732	0.3095	1.74785	1308	24	GO_MODULATION_BY_SYMBIONT_OF_HOST_CELLULAR_PROCESS
0.0208226	0.0509329	0.544629	1.74748	1132	7	GO_TETRAHYDROBIOPTERIN_BIOSYNTHETIC_PROCESS
0.0206991	0.0507322	0.583805	1.74636	1114	6	GO_REGULATION_OF_PROTEIN_LOCALIZATION_TO_CHROMATIN
0.022586	0.0544838	0.171487	1.74624	1521	87	GO_REGULATION_OF_CIRCADIAN_RHYTHM
0.0195998	0.0486221	0.632952	1.74506	1051	5	GO_DNA_REPLICATION_SYNTHESIS_OF_RNA_PRIMER
0.0218976	0.0531903	0.10127	1.74364	1738	294	GO_RESPONSE_TO_ACID_CHEMICAL
0.0230501	0.0554193	0.277926	1.74347	1385	30	GO_POSITIVE_REGULATION_OF_CYTOKINESIS
0.0224132	0.0541204	0.335332	1.74174	1303	20	GO_REGULATION_OF_CHROMATIN_BINDING
0.0219669	0.0533056	0.423587	1.74136	1234	12	GO_PYRIMIDINE_NUCLEOTIDE_CATABOLIC_PROCESS
0.0230172	0.0553787	0.145909	1.7408	1619	124	GO_CELLULAR_RESPONSE_TO_CARBOHYDRATE_STIMULUS
0.0215716	0.0524505	0.58179	1.74033	1161	6	GO_FEMALE_MEIOSIS_CHROMOSOME_SEGREGATION
0.0187487	0.047003	0.696532	1.7394	1002	4	GO_ISOPENTENYL_DIPHOSPHATE_BIOSYNTHETIC_PROCESS
0.0207736	0.0508637	0.630045	1.73704	1114	5	GO_NEGATIVE_REGULATION_OF_PROTEIN_FOLDING
0.0233029	0.0559357	0.313328	1.73671	1369	23	GO_POSITIVE_REGULATION_OF_MUSCLE_CELL_APOPTOTIC_PROCESS
0.0222234	0.0537683	0.482137	1.73599	1226	9	GO_RESPONSE_TO_OXYGEN_GLUCOSE_DEPRIVATION
0.0235157	0.0563011	0.369372	1.73361	1348	16	GO_NUCLEOTIDE_SUGAR_METABOLIC_PROCESS
0.0237353	0.056716	0.280804	1.7335	1423	29	GO_PROTEIN_K63_LINKED_DEUBIQUITINATION
0.0236091	0.0564695	0.31254	1.73234	1387	23	GO_REGULATION_OF_DNA_METHYLATION
0.0236601	0.0565731	0.312482	1.73202	1390	23	GO_RESPONSE_TO_MISFOLDED_PROTEIN
0.0240388	0.0573665	0.202509	1.73041	1547	59	GO_GLYCOLIPID_BIOSYNTHETIC_PROCESS
0.0227412	0.0548223	0.578463	1.73038	1224	6	GO_REGULATION_OF_PROTEIN_LOCALIZATION_TO_CELL_CORTEX
0.0230568	0.0554193	0.577564	1.72769	1241	6	GO_LEUCINE_CATABOLIC_PROCESS
0.0195986	0.0486221	0.784846	1.72554	1039	3	GO_PURINE_RIBONUCLEOSIDE_SALVAGE
0.0240322	0.0573665	0.339929	1.72539	1392	19	GO_PYRIMIDINE_RIBONUCLEOTIDE_BIOSYNTHETIC_PROCESS
0.0234466	0.0562092	0.576403	1.72422	1262	6	GO_REGULATION_OF_HISTONE_H4_K16_ACETYLATION
0.0242851	0.0578399	0.111004	1.72206	1858	229	GO_GLYCOSYLATION
0.0253523	0.059917	0.161103	1.72123	1726	97	GO_MUSCLE_ADAPTATION
0.0257851	0.0606864	0.191231	1.71795	1679	66	GO_REGULATION_OF_PROTEIN_ACETYLATION
0.0264312	0.0619485	0.192397	1.71592	1716	65	GO_POLYOL_BIOSYNTHETIC_PROCESS
0.0250117	0.0592645	0.453298	1.71441	1391	10	GO_PEPTIDYL_HISTIDINE_MODIFICATION
0.0256221	0.0604228	0.287152	1.71406	1525	27	GO_ATP_BIOSYNTHETIC_PROCESS
0.0254968	0.060181	0.452529	1.71151	1418	10	GO_POSITIVE_REGULATION_OF_TORC1_SIGNALING
0.0237545	0.0567435	0.620633	1.71109	1274	5	GO_DNA_DOUBLE_STRAND_BREAK_PROCESSING_INVOLVED_IN_REPAIR_VIA_SINGLE_STRAND_ANNEALING
0.0266787	0.062389	0.200145	1.71021	1717	59	GO_B_CELL_ACTIVATION_INVOLVED_IN_IMMUNE_RESPONSE
0.0252845	0.0597952	0.571588	1.70982	1361	6	GO_C_TERMINAL_PROTEIN_LIPIDATION
0.0268031	0.06264	0.238839	1.70977	1655	40	GO_REGULATION_OF_MICROTUBULE_POLYMERIZATION
0.0268526	0.0627357	0.219743	1.70892	1692	48	GO_FATTY_ACID_DERIVATIVE_BIOSYNTHETIC_PROCESS
0.0263069	0.0617521	0.415465	1.70797	1478	12	GO_DETERMINATION_OF_ADULT_LIFESPAN
0.0259999	0.0611131	0.451587	1.70794	1446	10	GO_POSITIVE_REGULATION_OF_MITOCHONDRIAL_CALCIUM_ION_CONCENTRATION
0.0269807	0.062935	0.228381	1.70771	1683	44	GO_REGULATION_OF_RELEASE_OF_CYTOCHROME_C_FROM_MITOCHONDRIA
0.0272259	0.063386	0.499602	1.70645	1494	8	GO_REGULATION_OF_MITOCHONDRIAL_FUSION
0.0233097	0.0559357	0.682619	1.70466	1246	4	GO_REGULATION_OF_MITOTIC_CYTOKINESIS
0.0269512	0.0628862	0.431039	1.70246	1508	11	GO_REGULATION_OF_LAMELLIPODIUM_MORPHOGENESIS
0.0267772	0.0625994	0.53024	1.70131	1456	7	GO_SCHWANN_CELL_PROLIFERATION
0.0271059	0.0631676	0.174643	1.70112	1800	79	GO_POST_EMBRYONIC_DEVELOPMENT
0.0284152	0.0656347	0.300906	1.69932	1672	24	GO_INNER_EAR_RECEPTOR_CELL_STEREOCILIUM_ORGANIZATION
0.0273395	0.0635605	0.372901	1.69824	1562	15	GO_REGULATION_OF_CELL_GROWTH_INVOLVED_IN_CARDIAC_MUSCLE_CELL_DEVELOPMENT
0.0272936	0.0634834	0.448933	1.69791	1518	10	GO_DNA_DEALKYLATION_INVOLVED_IN_DNA_REPAIR
0.0275228	0.0638748	0.429807	1.69759	1540	11	GO_RESPONSE_TO_DOPAMINE
0.0257853	0.0606864	0.615456	1.69682	1383	5	GO_POSITIVE_REGULATION_OF_ANOIKIS
0.0258598	0.0608422	0.615204	1.69613	1387	5	GO_POSITIVE_REGULATION_OF_HISTONE_UBIQUITINATION
0.0285986	0.0659754	0.128811	1.69423	2072	155	GO_POSITIVE_REGULATION_OF_PEPTIDASE_ACTIVITY
0.0294272	0.0675051	0.294268	1.69389	1740	25	GO_MULTICELLULAR_ORGANISM_AGING
0.0287505	0.0662841	0.209921	1.69323	1825	52	GO_GLYCOSYL_COMPOUND_METABOLIC_PROCESS
0.0285339	0.0658468	0.202869	1.69225	1824	56	GO_REGULATION_OF_PEPTIDYL_LYSINE_ACETYLATION
0.0292109	0.0671138	0.495361	1.69196	1603	8	GO_WATER_SOLUBLE_VITAMIN_BIOSYNTHETIC_PROCESS
0.0290049	0.0667449	0.26157	1.69136	1756	32	GO_MITOCHONDRIAL_FISSION
0.0296462	0.0679438	0.228128	1.68755	1844	43	GO_SELECTIVE_AUTOPHAGY
0.030181	0.0689717	0.142384	1.68629	2120	122	GO_ESTABLISHMENT_OF_CELL_POLARITY
0.0289045	0.0665556	0.563361	1.68521	1556	6	GO_REGULATION_OF_PHOSPHOLIPID_CATABOLIC_PROCESS
0.0294035	0.0674719	0.369921	1.68466	1680	15	GO_HISTONE_H3_K4_TRIMETHYLATION
0.0304703	0.0693778	0.298099	1.68347	1793	24	GO_DNA_DEALKYLATION
0.0299946	0.0686566	0.349016	1.68295	1723	17	GO_POSITIVE_REGULATION_OF_TELOMERE_CAPPING
0.0305026	0.0694297	0.156835	1.68287	2079	98	GO_NEGATIVE_REGULATION_OF_CELLULAR_PROTEIN_LOCALIZATION
0.0311041	0.0704279	0.246636	1.68261	1905	36	GO_INTRACELLULAR_LIPID_TRANSPORT
0.029762	0.0681667	0.381	1.6821	1691	14	GO_CELLULAR_RESPONSE_TO_PROSTAGLANDIN_E_STIMULUS
0.0307563	0.0698761	0.151277	1.6818	2121	106	GO_PEPTIDYL_THREONINE_MODIFICATION
0.0303426	0.0691513	0.348535	1.68063	1743	17	GO_HISTONE_H3_K27_METHYLATION
0.031116	0.0704331	0.168699	1.68061	2082	83	GO_PIGMENTATION
0.03099	0.0702779	0.23731	1.67954	1910	39	GO_POSITIVE_REGULATION_OF_CARDIAC_MUSCLE_TISSUE_DEVELOPMENT
0.0311667	0.0705261	0.215965	1.67954	1964	48	GO_NEGATIVE_REGULATION_OF_MITOCHONDRION_ORGANIZATION
0.0283564	0.0655195	0.609089	1.67927	1521	5	GO_PYRIMIDINE_RIBONUCLEOTIDE_SALVAGE
0.0316315	0.0712321	0.267634	1.6789	1901	30	GO_PROTEIN_LIPID_COMPLEX_ASSEMBLY
0.0302507	0.0690705	0.52324	1.67886	1645	7	GO_AUDITORY_RECEPTOR_CELL_FATE_COMMITMENT
0.0275529	0.0639246	0.67148	1.67684	1473	4	GO_POSITIVE_REGULATION_OF_HYDROGEN_PEROXIDE_MEDIATED_PROGRAMMED_CELL_DEATH
0.0307653	0.0698761	0.522313	1.67588	1673	7	GO_RESPONSE_TO_CELL_CYCLE_CHECKPOINT_SIGNALING
0.031533	0.0711006	0.465313	1.67541	1740	9	GO_AUDITORY_RECEPTOR_CELL_STEREOCILIUM_ORGANIZATION
0.0291389	0.0669693	0.607369	1.67453	1563	5	GO_DNA_CATABOLIC_PROCESS_EXONUCLEOLYTIC
0.031327	0.0708016	0.423958	1.67449	1753	11	GO_REGULATION_OF_DNA_CATABOLIC_PROCESS
0.0320902	0.0720387	0.128403	1.67388	2318	152	GO_REGULATION_OF_PHOSPHATASE_ACTIVITY
0.0323068	0.0723921	0.489723	1.67271	1773	8	GO_TRIGLYCERIDE_RICH_LIPOPROTEIN_PARTICLE_CLEARANCE
0.0318272	0.0715576	0.125723	1.67203	2315	159	GO_MONOCARBOXYLIC_ACID_BIOSYNTHETIC_PROCESS
0.031049	0.07034	0.442081	1.67199	1727	10	GO_CELLULAR_RESPONSE_TO_LEUCINE
0.0317014	0.0712965	0.114064	1.67187	2376	200	GO_CELLULAR_RESPONSE_TO_TOXIC_SUBSTANCE
0.0320236	0.0719331	0.314669	1.67178	1867	21	GO_PHYSIOLOGICAL_CARDIAC_MUSCLE_HYPERTROPHY
0.0329942	0.0736403	0.307857	1.67142	1932	22	GO_GENETIC_IMPRINTING
0.0316969	0.0712965	0.378494	1.67103	1801	14	GO_INTRA_S_DNA_DAMAGE_CHECKPOINT
0.0269481	0.0628862	0.760002	1.67092	1429	3	GO_MYOFIBROBLAST_DIFFERENTIATION
0.0269481	0.0628862	0.760002	1.67092	1429	3	GO_REGULATION_OF_MYOFIBROBLAST_DIFFERENTIATION
0.0327991	0.073294	0.405662	1.66767	1843	12	GO_CDP_DIACYLGLYCEROL_BIOSYNTHETIC_PROCESS
0.0321989	0.0721724	0.440232	1.66499	1791	10	GO_PROTEIN_LOCALIZATION_TO_CELL_JUNCTION
0.0339458	0.0754432	0.487439	1.66491	1863	8	GO_DEOXYRIBONUCLEOSIDE_TRIPHOSPHATE_CATABOLIC_PROCESS
0.0297587	0.0681667	0.666472	1.66434	1591	4	GO_L_SERINE_CATABOLIC_PROCESS
0.0344439	0.0762271	0.18895	1.6624	2229	63	GO_REGULATION_OF_INTRACELLULAR_STEROID_HORMONE_RECEPTOR_SIGNALING_PATHWAY
0.0301886	0.0689717	0.665608	1.66218	1614	4	GO_POSITIVE_REGULATION_OF_EXIT_FROM_MITOSIS
0.034552	0.0764203	0.188854	1.66155	2236	63	GO_NUCLEOSIDE_PHOSPHATE_CATABOLIC_PROCESS
0.0316168	0.0712321	0.602619	1.66143	1696	5	GO_POSITIVE_REGULATION_OF_ATTACHMENT_OF_SPINDLE_MICROTUBULES_TO_KINETOCHORE
0.0347722	0.0767916	0.148222	1.66094	2402	108	GO_PROTEIN_HETEROOLIGOMERIZATION
0.03434	0.0760888	0.20578	1.65983	2180	52	GO_CIRCADIAN_REGULATION_OF_GENE_EXPRESSION
0.0289645	0.0666728	0.754412	1.65863	1536	3	GO_RESPONSE_TO_PHORBOL_13_ACETATE_12_MYRISTATE
0.0339748	0.0754619	0.353263	1.658	1948	16	GO_REGULATION_OF_DOUBLE_STRAND_BREAK_REPAIR_VIA_NONHOMOLOGOUS_END_JOINING
0.0331557	0.0739558	0.55377	1.65652	1785	6	GO_RESPONSE_TO_SODIUM_ARSENITE
0.0345943	0.0764907	0.282343	1.65632	2053	26	GO_MICROTUBULE_NUCLEATION
0.0312915	0.070743	0.662888	1.65539	1673	4	GO_REGULATION_OF_ENDOPLASMIC_RETICULUM_TUBULAR_NETWORK_ORGANIZATION
0.0347285	0.0767412	0.325801	1.65368	2012	19	GO_REGULATION_OF_MITOTIC_SPINDLE_ASSEMBLY
0.0354065	0.0779571	0.146167	1.6532	2456	110	GO_TRANSITION_METAL_ION_HOMEOSTASIS
0.0360596	0.0791349	0.133884	1.65297	2565	134	GO_PLACENTA_DEVELOPMENT
0.0337594	0.0750942	0.598271	1.64944	1811	5	GO_DNA_PROTECTION
0.0365128	0.0799384	0.204396	1.64866	2318	52	GO_ANDROGEN_RECEPTOR_SIGNALING_PATHWAY
0.0355436	0.0781896	0.513736	1.64836	1933	7	GO_PROTEIN_LIPOYLATION
0.0362197	0.0794389	0.171199	1.64783	2397	77	GO_REGULATION_OF_MUSCLE_ADAPTATION
0.0364455	0.0798624	0.400783	1.64761	2048	12	GO_CARDIOBLAST_DIFFERENTIATION
0.0367834	0.080411	0.400376	1.64594	2067	12	GO_NUCLEOSIDE_TRIPHOSPHATE_CATABOLIC_PROCESS
0.0352349	0.0776734	0.549796	1.64463	1897	6	GO_CELLULAR_RESPONSE_TO_SALT
0.0377053	0.081971	0.302632	1.64306	2208	22	GO_POSITIVE_REGULATION_OF_CARDIOCYTE_DIFFERENTIATION
0.0369036	0.0806173	0.511724	1.64191	2007	7	GO_SYNAPTIC_VESICLE_ENDOSOMAL_PROCESSING
0.036922	0.080618	0.511724	1.6419	2008	7	GO_POSITIVE_REGULATION_OF_HISTONE_H4_ACETYLATION
0.0359789	0.0789895	0.384556	1.63964	2034	13	GO_GOLGI_LOCALIZATION
0.0387718	0.0838097	0.479908	1.63918	2128	8	GO_PEPTIDYL_LYSINE_DEACETYLATION
0.037721	0.0819714	0.414538	1.63728	2111	11	GO_CARNITINE_SHUTTLE
0.0391178	0.0842353	0.479188	1.63672	2147	8	GO_FIBROBLAST_ACTIVATION
0.0380063	0.082495	0.509965	1.63626	2067	7	GO_VOLUNTARY_MUSCULOSKELETAL_MOVEMENT
0.0374816	0.0815488	0.432371	1.63526	2085	10	GO_VENTRICULAR_CARDIAC_MUSCLE_CELL_DEVELOPMENT
0.0392209	0.0844325	0.202603	1.63421	2490	52	GO_REGULATION_OF_MUSCLE_HYPERTROPHY
0.0349926	0.0772088	0.6544	1.63419	1871	4	GO_DEFINITIVE_ERYTHROCYTE_DIFFERENTIATION
0.0385605	0.0834265	0.453243	1.63195	2128	9	GO_POSITIVE_REGULATION_OF_PHOSPHOLIPID_TRANSPORT
0.0384514	0.0832641	0.369504	1.63134	2185	14	GO_PEPTIDYL_LYSINE_DIMETHYLATION
0.0398939	0.0855801	0.273235	1.63099	2375	27	GO_MODULATION_OF_TRANSCRIPTION_IN_OTHER_ORGANISM_INVOLVED_IN_SYMBIOTIC_INTERACTION
0.039576	0.0850472	0.396681	1.63075	2224	12	GO_POLY_A_PLUS_MRNA_EXPORT_FROM_NUCLEUS
0.0372061	0.0810936	0.591438	1.6306	1996	5	GO_CELLULAR_RESPONSE_TO_MINERALOCORTICOID_STIMULUS
0.0389653	0.083956	0.31392	1.63053	2266	20	GO_NEGATIVE_REGULATION_OF_DEFENSE_RESPONSE_TO_VIRUS
0.0372247	0.0811084	0.591245	1.63007	1997	5	GO_MODULATION_OF_SIGNAL_TRANSDUCTION_IN_OTHER_ORGANISM
0.0377091	0.081971	0.590559	1.62818	2023	5	GO_REGULATION_OF_PHOSPHATIDYLINOSITOL_DEPHOSPHORYLATION
0.0388735	0.0838567	0.543586	1.62605	2093	6	GO_REGULATION_OF_GLUCOCORTICOID_RECEPTOR_SIGNALING_PATHWAY
0.0398587	0.0855546	0.105463	1.62471	3045	225	GO_PHOSPHOLIPID_METABOLIC_PROCESS
0.0404506	0.0866148	0.506255	1.62436	2200	7	GO_REGULATION_OF_GLYCOPROTEIN_METABOLIC_PROCESS
0.0385103	0.0833424	0.589109	1.62418	2066	5	GO_REGULATION_OF_SKELETAL_MUSCLE_CONTRACTION_BY_REGULATION_OF_RELEASE_OF_SEQUESTERED_CALCIUM_ION
0.0416401	0.0887299	0.271853	1.62274	2479	27	GO_POSITIVE_REGULATION_OF_CELLULAR_RESPONSE_TO_TRANSFORMING_GROWTH_FACTOR_BETA_STIMULUS
0.0407263	0.0870606	0.505688	1.62254	2215	7	GO_GLYCINE_METABOLIC_PROCESS
0.038827	0.0838302	0.588486	1.62247	2083	5	GO_CITRULLINE_BIOSYNTHETIC_PROCESS
0.0388456	0.0838379	0.588384	1.62218	2084	5	GO_GOLGI_DISASSEMBLY
0.0414667	0.0884118	0.120297	1.62192	3032	164	GO_NOTCH_SIGNALING_PATHWAY
0.0390319	0.0840749	0.588043	1.62124	2094	5	GO_REGULATION_OF_CARDIOBLAST_DIFFERENTIATION
0.0424414	0.0902279	0.25803	1.61866	2551	30	GO_NUCLEOSIDE_MONOPHOSPHATE_METABOLIC_PROCESS
0.0404886	0.0866534	0.541019	1.61838	2180	6	GO_REGULATION_OF_DNA_DEMETHYLATION
0.0427577	0.0908214	0.297909	1.61741	2504	22	GO_MEIOTIC_CHROMOSOME_SEPARATION
0.0419474	0.0892811	0.448776	1.61586	2315	9	GO_DESMOSOME_ORGANIZATION
0.0431425	0.0914801	0.472745	1.61471	2368	8	GO_ENDOSOMAL_VESICLE_FUSION
0.0422998	0.0899528	0.31081	1.61437	2460	20	GO_NEGATIVE_REGULATION_OF_PROTEIN_ACETYLATION
0.0416767	0.0887822	0.53919	1.6129	2244	6	GO_ACTOMYOSIN_CONTRACTILE_RING_ORGANIZATION
0.0434279	0.091979	0.501945	1.61053	2362	7	GO_SPINDLE_ELONGATION
0.0440924	0.0931714	0.302668	1.60802	2571	21	GO_CERAMIDE_METABOLIC_PROCESS
0.0403574	0.0864482	0.643634	1.6073	2158	4	GO_HOMOSERINE_METABOLIC_PROCESS
0.0447317	0.0942781	0.199195	1.60672	2840	52	GO_TIGHT_JUNCTION_ORGANIZATION
0.0447495	0.0942885	0.1853	1.60641	2884	61	GO_IRE1_MEDIATED_UNFOLDED_PROTEIN_RESPONSE
0.0437635	0.0926097	0.363779	1.60607	2487	14	GO_ENDODERMAL_CELL_FATE_COMMITMENT
0.0437467	0.0926008	0.352628	1.60591	2500	15	GO_GLUTAMINE_FAMILY_AMINO_ACID_BIOSYNTHETIC_PROCESS
0.0441752	0.0932926	0.445913	1.60556	2438	9	GO_REGULATION_OF_ER_ASSOCIATED_UBIQUITIN_DEPENDENT_PROTEIN_CATABOLIC_PROCESS
0.0442438	0.0934106	0.33294	1.60543	2542	17	GO_FOLIC_ACID_METABOLIC_PROCESS
0.0458947	0.0962321	0.0949295	1.60285	3620	280	GO_PROTEIN_LOCALIZATION_TO_CELL_PERIPHERY
0.0439142	0.0928482	0.423608	1.60212	2443	10	GO_HISTONE_SERINE_PHOSPHORYLATION
0.0455879	0.0957256	0.389493	1.6012	2562	12	GO_REGULATION_OF_PROTEIN_LOCALIZATION_TO_ENDOSOME
0.0451315	0.0949571	0.314835	1.59802	2615	19	GO_PEROXISOME_PROLIFERATOR_ACTIVATED_RECEPTOR_SIGNALING_PATHWAY
0.0394422	0.0848094	0.726774	1.59787	2092	3	GO_MITOCHONDRIAL_TRNA_METHYLATION
0.0464858	0.0973604	0.215869	1.59686	2892	43	GO_NEGATIVE_REGULATION_OF_LIPID_BIOSYNTHETIC_PROCESS
0.0455752	0.0957256	0.533078	1.59462	2454	6	GO_CERAMIDE_1_PHOSPHATE_TRANSPORT
0.0461946	0.0968333	0.339748	1.59457	2649	16	GO_COBALAMIN_METABOLIC_PROCESS
0.0472361	0.0987627	0.442299	1.59254	2607	9	GO_POSITIVE_REGULATION_OF_TUMOR_NECROSIS_FACTOR_MEDIATED_SIGNALING_PATHWAY
0.0480745	0.100287	0.204709	1.592	3030	48	GO_REGULATION_OF_TUMOR_NECROSIS_FACTOR_MEDIATED_SIGNALING_PATHWAY
0.0478303	0.0998381	0.321098	1.58936	2759	18	GO_PROTEIN_MANNOSYLATION
0.0483692	0.100787	0.465322	1.58936	2655	8	GO_UBIQUITIN_RECYCLING
0.0486437	0.101254	0.15691	1.58871	3268	86	GO_POSITIVE_REGULATION_OF_UBIQUITIN_DEPENDENT_PROTEIN_CATABOLIC_PROCESS
0.0466334	0.0975859	0.576084	1.58827	2502	5	GO_POLYNUCLEOTIDE_DEPHOSPHORYLATION
0.0480455	0.100255	0.129831	1.58755	3406	131	GO_CELLULAR_GLUCOSE_HOMEOSTASIS
0.0474822	0.0992207	0.0877666	1.5872	3831	333	GO_RESPONSE_TO_STEROID_HORMONE
0.0450306	0.0947991	0.635404	1.58675	2408	4	GO_REGULATION_OF_MRNA_EXPORT_FROM_NUCLEUS
0.0450306	0.0947991	0.635404	1.58675	2408	4	GO_REGULATION_OF_RIBONUCLEOPROTEIN_COMPLEX_LOCALIZATION
0.0470805	0.0984655	0.575158	1.58572	2526	5	GO_POSITIVE_REGULATION_OF_DNA_LIGATION
0.0494441	0.102736	0.238583	1.58346	3001	34	GO_HAIR_CELL_DIFFERENTIATION
0.0496035	0.103038	0.211659	1.58267	3095	44	GO_CORTICAL_CYTOSKELETON_ORGANIZATION
0.0500254	0.10365	0.439338	1.58188	2761	9	GO_POLYAMINE_METABOLIC_PROCESS
0.0431358	0.0914801	0.719166	1.58114	2288	3	GO_REGULATION_OF_LIPID_TRANSPORTER_ACTIVITY
0.0504453	0.104255	0.462795	1.58073	2769	8	GO_POSITIVE_REGULATION_OF_CELL_GROWTH_INVOLVED_IN_CARDIAC_MUSCLE_CELL_DEVELOPMENT
0.0514021	0.105935	0.228831	1.57958	3150	37	GO_PYRIDINE_CONTAINING_COMPOUND_METABOLIC_PROCESS
0.0496986	0.103119	0.370183	1.57835	2810	13	GO_REGULATION_OF_VASCULAR_SMOOTH_MUSCLE_CELL_DIFFERENTIATION
0.0517929	0.106561	0.461541	1.57645	2843	8	GO_CYSTEINE_METABOLIC_PROCESS
0.0512442	0.105639	0.383395	1.57613	2880	12	GO_NEGATIVE_REGULATION_OF_KERATINOCYTE_PROLIFERATION
0.0505685	0.104422	0.345959	1.57554	2890	15	GO_GOLGI_TO_ENDOSOME_TRANSPORT
0.051717	0.106448	0.237206	1.57432	3139	34	GO_PEPTIDYL_ASPARAGINE_MODIFICATION
0.0517235	0.106448	0.398349	1.57334	2895	11	GO_NEGATIVE_REGULATION_OF_HISTONE_H3_K9_METHYLATION
0.0518307	0.106588	0.398211	1.5728	2901	11	GO_NEGATIVE_REGULATION_OF_AUTOPHAGOSOME_ASSEMBLY
0.0524747	0.107542	0.317035	1.56926	3027	18	GO_CELLULAR_RESPONSE_TO_ARSENIC_CONTAINING_SUBSTANCE
0.053869	0.109908	0.459206	1.56847	2957	8	GO_POSITIVE_REGULATION_OF_HISTONE_PHOSPHORYLATION
0.0528304	0.10815	0.186474	1.56772	3383	57	GO_APICAL_JUNCTION_ASSEMBLY
0.0548736	0.111593	0.238953	1.56461	3325	33	GO_PURINE_NUCLEOSIDE_METABOLIC_PROCESS
0.0544458	0.110777	0.380322	1.5635	3060	12	GO_REGULATION_OF_COENZYME_METABOLIC_PROCESS
0.0536214	0.109495	0.32411	1.56285	3081	17	GO_LAMELLIPODIUM_MORPHOGENESIS
0.0549699	0.11172	0.433834	1.56206	3034	9	GO_GALACTOSE_CATABOLIC_PROCESS
0.056177	0.113545	0.238237	1.55993	3404	33	GO_NEGATIVE_REGULATION_OF_ORGANELLE_ASSEMBLY
0.0554227	0.112391	0.433149	1.5596	3059	9	GO_KETONE_BODY_BIOSYNTHETIC_PROCESS
0.0548771	0.111593	0.276063	1.55902	3230	24	GO_VASCULAR_SMOOTH_MUSCLE_CELL_DIFFERENTIATION
0.0557274	0.112761	0.270612	1.55772	3296	25	GO_REGULATION_OF_PROTEIN_EXIT_FROM_ENDOPLASMIC_RETICULUM
0.0560714	0.113362	0.286645	1.55626	3284	22	GO_REGULATION_OF_RHODOPSIN_MEDIATED_SIGNALING_PATHWAY
0.0550244	0.111797	0.520229	1.55618	2963	6	GO_HISTONE_H4_K20_METHYLATION
0.0572381	0.115126	0.455456	1.55566	3142	8	GO_PHOSPHATIDYLCHOLINE_CATABOLIC_PROCESS
0.0564424	0.113956	0.186393	1.55481	3609	56	GO_NEGATIVE_REGULATION_OF_CHROMATIN_ORGANIZATION
0.0569078	0.114706	0.28603	1.55292	3333	22	GO_REGULATION_OF_EXECUTION_PHASE_OF_APOPTOSIS
0.0564259	0.113954	0.313609	1.5523	3255	18	GO_NEGATIVE_REGULATION_OF_PEPTIDYL_LYSINE_ACETYLATION
0.0573483	0.115214	0.264541	1.55189	3404	26	GO_RIBONUCLEOTIDE_CATABOLIC_PROCESS
0.0574694	0.115368	0.431007	1.55189	3172	9	GO_DEATH_INDUCING_SIGNALING_COMPLEX_ASSEMBLY
0.0566382	0.114273	0.562139	1.54982	3039	5	GO_REGULATION_OF_COHESIN_LOADING
0.0570667	0.114869	0.561502	1.54807	3062	5	GO_N_TERMINAL_PROTEIN_LIPIDATION
0.0583712	0.116981	0.320931	1.54752	3354	17	GO_HISTONE_H3_DEACETYLATION
0.0593371	0.118304	0.259144	1.54688	3533	27	GO_POSITIVE_REGULATION_OF_B_CELL_MEDIATED_IMMUNITY
0.0591077	0.118135	0.278961	1.54622	3474	23	GO_NAD_METABOLIC_PROCESS
0.0588305	0.117677	0.263464	1.54557	3492	26	GO_POSITIVE_REGULATION_OF_DOUBLE_STRAND_BREAK_REPAIR
0.0592333	0.118223	0.481684	1.54552	3222	7	GO_DOUBLE_STRAND_BREAK_REPAIR_VIA_SINGLE_STRAND_ANNEALING
0.0600426	0.119418	0.452422	1.5453	3296	8	GO_POSITIVE_REGULATION_OF_CHOLESTEROL_ESTERIFICATION
0.0592804	0.118223	0.284541	1.54483	3472	22	GO_REGULATION_OF_STEM_CELL_POPULATION_MAINTENANCE
0.0584082	0.117024	0.559743	1.54322	3134	5	GO_CHORIONIC_TROPHOBLAST_CELL_DIFFERENTIATION
0.0571808	0.115067	0.61705	1.54092	3058	4	GO_SCF_COMPLEX_ASSEMBLY
0.0618455	0.122276	0.450473	1.53864	3395	8	GO_GOLGI_TO_LYSOSOME_TRANSPORT
0.0618161	0.12225	0.162466	1.53679	4078	74	GO_ALPHA_AMINO_ACID_CATABOLIC_PROCESS
0.0606544	0.120407	0.310227	1.53556	3499	18	GO_POSITIVE_REGULATION_OF_AUTOPHAGY_OF_MITOCHONDRION
0.0616937	0.122096	0.261741	1.53547	3662	26	GO_PROTEIN_INSERTION_INTO_MITOCHONDRIAL_MEMBRANE_INVOLVED_IN_APOPTOTIC_SIGNALING_PATHWAY
0.0614347	0.121791	0.302152	1.53365	3560	19	GO_NEGATIVE_REGULATION_OF_STEM_CELL_DIFFERENTIATION
0.0619508	0.122451	0.359557	1.53305	3503	13	GO_CENTRIOLE_CENTRIOLE_COHESION
0.0625252	0.123387	0.178004	1.53222	4031	60	GO_NEGATIVE_REGULATION_OF_SMALL_MOLECULE_METABOLIC_PROCESS
0.063883	0.125405	0.477174	1.53105	3475	7	GO_REGULATION_OF_GOLGI_TO_PLASMA_MEMBRANE_PROTEIN_TRANSPORT
0.0616704	0.122094	0.511779	1.53091	3321	6	GO_HEPATIC_STELLATE_CELL_ACTIVATION
0.0626504	0.123567	0.326062	1.53034	3593	16	GO_DENDRITIC_SPINE_MAINTENANCE
0.0631038	0.124228	0.281775	1.52982	3696	22	GO_REGULATION_OF_ESTABLISHMENT_OR_MAINTENANCE_OF_CELL_POLARITY
0.0640866	0.125725	0.181791	1.52835	4104	57	GO_DETECTION_OF_LIGHT_STIMULUS
0.0646136	0.126556	0.447441	1.52829	3547	8	GO_OXALOACETATE_METABOLIC_PROCESS
0.0628526	0.12385	0.404067	1.52822	3497	10	GO_PROSTANOID_METABOLIC_PROCESS
0.0630401	0.124136	0.335495	1.52788	3603	15	GO_BARBED_END_ACTIN_FILAMENT_CAPPING
0.063212	0.124408	0.403636	1.52659	3517	10	GO_REGULATION_OF_CHOLESTEROL_ESTERIFICATION
0.0655801	0.128073	0.208504	1.52578	4067	42	GO_HOMOLOGOUS_CHROMOSOME_SEGREGATION
0.0645923	0.126556	0.270171	1.52575	3802	24	GO_MICROVILLUS_ORGANIZATION
0.064871	0.126891	0.130826	1.52505	4534	118	GO_POSITIVE_REGULATION_OF_CYSTEINE_TYPE_ENDOPEPTIDASE_ACTIVITY
0.0634711	0.124784	0.509802	1.52499	3418	6	GO_POSITIVE_REGULATION_OF_METHYLATION_DEPENDENT_CHROMATIN_SILENCING
0.0664862	0.129567	0.113089	1.52473	4862	164	GO_RESPONSE_TO_KETONE
0.0582493	0.116801	0.693442	1.52459	3090	3	GO_HIS_PURKINJE_SYSTEM_DEVELOPMENT
0.0624147	0.123202	0.610248	1.52393	3338	4	GO_REGULATION_OF_CYSTEINE_TYPE_ENDOPEPTIDASE_ACTIVITY_INVOLVED_IN_EXECUTION_PHASE_OF_APOPTOSIS
0.0662604	0.12923	0.229569	1.52363	4022	34	GO_NEGATIVE_REGULATION_OF_RESPONSE_TO_BIOTIC_STIMULUS
0.0644669	0.126403	0.307667	1.52288	3719	18	GO_MODULATION_BY_HOST_OF_VIRAL_PROCESS
0.0667132	0.129837	0.474404	1.52216	3629	7	GO_METHIONINE_METABOLIC_PROCESS
0.0652651	0.12756	0.324227	1.52173	3743	16	GO_MITOCHONDRION_DISTRIBUTION
0.0662564	0.12923	0.369589	1.51938	3724	12	GO_LYSINE_CATABOLIC_PROCESS
0.0676367	0.131217	0.444761	1.51913	3713	8	GO_ACTIVATION_INDUCED_CELL_DEATH_OF_T_CELLS
0.0678711	0.131567	0.473076	1.5179	3692	7	GO_FEMALE_MEIOSIS_I
0.067268	0.13064	0.421406	1.51732	3713	9	GO_MITOCHONDRIAL_FRAGMENTATION_INVOLVED_IN_APOPTOTIC_PROCESS
0.067594	0.131169	0.421013	1.5159	3731	9	GO_REGULATION_OF_APOPTOTIC_DNA_FRAGMENTATION
0.0687112	0.132845	0.443812	1.51589	3772	8	GO_NEUTROPHIL_DIFFERENTIATION
0.068638	0.132739	0.222163	1.51565	4205	36	GO_DEVELOPMENTAL_PIGMENTATION
0.0691759	0.133523	0.471705	1.5135	3763	7	GO_CHORION_DEVELOPMENT
0.0692311	0.133569	0.471629	1.51326	3766	7	GO_ESTABLISHMENT_OF_GOLGI_LOCALIZATION
0.0674884	0.130999	0.399952	1.51265	3755	10	GO_CYTOPLASMIC_TRANSLATIONAL_ELONGATION
0.0678298	0.131522	0.39963	1.51144	3774	10	GO_REGULATION_OF_HEXOKINASE_ACTIVITY
0.0705653	0.135751	0.194074	1.5093	4448	48	GO_VESICLE_CYTOSKELETAL_TRAFFICKING
0.0688733	0.133124	0.504405	1.50885	3709	6	GO_MICROTUBULE_NUCLEATION_BY_INTERPHASE_MICROTUBULE_ORGANIZING_CENTER
0.0689347	0.133207	0.547237	1.50874	3699	5	GO_OXIDATIVE_RNA_DEMETHYLATION
0.0691889	0.133523	0.504221	1.5083	3726	6	GO_NEGATIVE_REGULATION_OF_CYSTEINE_TYPE_ENDOPEPTIDASE_ACTIVITY_INVOLVED_IN_APOPTOTIC_SIGNALING_PATHWAY
0.0706721	0.135885	0.201628	1.50766	4410	44	GO_POSITIVE_REGULATION_OF_NOTCH_SIGNALING_PATHWAY
0.0709999	0.136244	0.120495	1.50652	5062	138	GO_MONOSACCHARIDE_METABOLIC_PROCESS
0.0700898	0.135048	0.546343	1.50628	3761	5	GO_OXIDATIVE_DNA_DEMETHYLATION
0.0717673	0.137165	0.469431	1.50621	3904	7	GO_MIRNA_CATABOLIC_PROCESS
0.0708262	0.13611	0.352894	1.50464	4005	13	GO_PURINE_CONTAINING_COMPOUND_SALVAGE
0.0713275	0.136609	0.256464	1.50451	4234	26	GO_REGULATION_OF_INTRINSIC_APOPTOTIC_SIGNALING_PATHWAY_BY_P53_CLASS_MEDIATOR
0.0707978	0.136091	0.545635	1.50432	3799	5	GO_POSITIVE_REGULATION_OF_PROTEIN_LOCALIZATION_TO_CELL_CORTEX
0.0710072	0.136244	0.261188	1.50347	4200	25	GO_REGULATION_OF_HISTONE_H3_K4_METHYLATION
0.0725943	0.138421	0.468555	1.50339	3949	7	GO_INOSITOL_METABOLIC_PROCESS
0.071906	0.137323	0.243513	1.50329	4313	29	GO_PROTEIN_PALMITOYLATION
0.0711704	0.136467	0.545165	1.50303	3819	5	GO_PROTEIN_GLYCOSYLATION_IN_GOLGI
0.073017	0.138956	0.468272	1.50249	3972	7	GO_NEGATIVE_REGULATION_OF_FIBROBLAST_APOPTOTIC_PROCESS
0.0708782	0.136115	0.320095	1.50233	4065	16	GO_ACTIVATION_OF_NF_KAPPAB_INDUCING_KINASE_ACTIVITY
0.0716548	0.137021	0.544706	1.50176	3845	5	GO_CARNITINE_BIOSYNTHETIC_PROCESS
0.0729477	0.138951	0.209748	1.50152	4506	40	GO_ENDOCYTIC_RECYCLING
0.0723997	0.138086	0.351784	1.4999	4094	13	GO_NEGATIVE_REGULATION_OF_INTERFERON_BETA_PRODUCTION
0.0737889	0.140153	0.467338	1.49949	4014	7	GO_POSITIVE_REGULATION_OF_RYANODINE_SENSITIVE_CALCIUM_RELEASE_CHANNEL_ACTIVITY
0.0738168	0.14017	0.379335	1.49824	4132	11	GO_REGULATION_OF_PROTEIN_DEUBIQUITINATION
0.0749099	0.141696	0.466551	1.49696	4075	7	GO_MEIOTIC_CELL_CYCLE_CHECKPOINT
0.0730132	0.138956	0.500371	1.49678	3932	6	GO_CELLULAR_RESPONSE_TO_NITROSATIVE_STRESS
0.0755899	0.142835	0.465977	1.49512	4112	7	GO_POSITIVE_REGULATION_OF_LAMELLIPODIUM_MORPHOGENESIS
0.0767108	0.144327	0.106926	1.49264	5669	178	GO_CELLULAR_RESPONSE_TO_ACID_CHEMICAL
0.0747211	0.141448	0.498801	1.49209	4024	6	GO_RIBOFLAVIN_METABOLIC_PROCESS
0.0748593	0.141673	0.541117	1.49187	4017	5	GO_UBIQUITIN_INDEPENDENT_PROTEIN_CATABOLIC_PROCESS_VIA_THE_MULTIVESICULAR_BODY_SORTING_PATHWAY
0.0744546	0.141089	0.274782	1.49185	4361	22	GO_CELL_DEATH_IN_RESPONSE_TO_HYDROGEN_PEROXIDE
0.0761207	0.14349	0.377467	1.49086	4261	11	GO_BLEB_ASSEMBLY
0.0748799	0.141676	0.337531	1.49019	4256	14	GO_NEGATIVE_REGULATION_OF_ATPASE_ACTIVITY
0.0744271	0.141087	0.327137	1.48982	4254	15	GO_RESOLUTION_OF_MEIOTIC_RECOMBINATION_INTERMEDIATES
0.0760766	0.14349	0.245225	1.4894	4548	28	GO_MULTIVESICULAR_BODY_ORGANIZATION
0.0740228	0.14052	0.595963	1.48826	3959	4	GO_POSITIVE_REGULATION_OF_PHOSPHOLIPASE_A2_ACTIVITY
0.076132	0.14349	0.49741	1.48792	4100	6	GO_RESPONSE_TO_OLEIC_ACID
0.0761076	0.14349	0.53956	1.48758	4084	5	GO_POSITIVE_REGULATION_OF_HISTONE_H3_K27_METHYLATION
0.0772907	0.144967	0.268282	1.48703	4543	23	GO_CELLULAR_PROTEIN_CONTAINING_COMPLEX_LOCALIZATION
0.0770466	0.144731	0.244776	1.48668	4606	28	GO_POSITIVE_REGULATION_OF_MUSCLE_HYPERTROPHY
0.0784018	0.146538	0.463331	1.48663	4265	7	GO_MEIOTIC_CELL_CYCLE_PHASE_TRANSITION
0.0746023	0.141296	0.595291	1.48658	3990	4	GO_COP9_SIGNALOSOME_ASSEMBLY
0.0775134	0.14531	0.198798	1.4865	4837	44	GO_VESICLE_DOCKING_INVOLVED_IN_EXOCYTOSIS
0.0769579	0.144638	0.41282	1.4864	4248	9	GO_REGULATION_OF_HISTONE_H3_K9_TRIMETHYLATION
0.077739	0.145659	0.167637	1.48611	5049	64	GO_SOMATIC_STEM_CELL_POPULATION_MAINTENANCE
0.0765631	0.144118	0.300177	1.48581	4417	18	GO_CHROMATIN_DISASSEMBLY
0.0786791	0.146687	0.223837	1.48559	4776	34	GO_KETONE_BIOSYNTHETIC_PROCESS
0.0788245	0.146831	0.463005	1.48559	4288	7	GO_NUCLEAR_TRANSCRIBED_MRNA_CATABOLIC_PROCESS_DEADENYLATION_INDEPENDENT_DECAY
0.0703665	0.13551	0.67569	1.48556	3733	3	GO_SCHWANN_CELL_MIGRATION
0.0780452	0.146121	0.187254	1.48382	4932	50	GO_POSITIVE_REGULATION_OF_DEPHOSPHORYLATION
0.0785446	0.146631	0.135698	1.48307	5387	102	GO_ORGANELLE_FUSION
0.0779335	0.145949	0.537619	1.48222	4182	5	GO_POSITIVE_REGULATION_OF_NUCLEAR_CELL_CYCLE_DNA_REPLICATION
0.0787819	0.146789	0.37526	1.48215	4410	11	GO_PROTEIN_HEXAMERIZATION
0.0809745	0.149999	0.163477	1.47788	5277	67	GO_REGULATION_OF_MICROTUBULE_POLYMERIZATION_OR_DEPOLYMERIZATION
0.0809701	0.149999	0.190029	1.47784	5104	48	GO_NEGATIVE_REGULATION_OF_ERBB_SIGNALING_PATHWAY
0.0798196	0.148346	0.410384	1.47763	4406	9	GO_REGULATION_OF_SOMITOGENESIS
0.0804251	0.149282	0.373952	1.47698	4502	11	GO_VERY_LOW_DENSITY_LIPOPROTEIN_PARTICLE_ASSEMBLY
0.0817283	0.151052	0.460231	1.47669	4446	7	GO_NEGATIVE_REGULATION_OF_CYTOKINESIS
0.0798864	0.148395	0.390183	1.47571	4445	10	GO_REGULATION_OF_HISTONE_UBIQUITINATION
0.0818585	0.151179	0.182805	1.47451	5198	52	GO_REGULATION_OF_OXIDATIVE_STRESS_INDUCED_CELL_DEATH
0.0805502	0.149477	0.492805	1.47415	4338	6	GO_POSITIVE_REGULATION_OF_HEXOKINASE_ACTIVITY
0.0818415	0.151179	0.431585	1.47413	4493	8	GO_RNA_POLYMERASE_III_PREINITIATION_COMPLEX_ASSEMBLY
0.081169	0.150283	0.345707	1.474	4590	13	GO_REGULATION_OF_CHOLESTEROL_METABOLIC_PROCESS
0.080773	0.149753	0.49261	1.47357	4350	6	GO_CELLULAR_RESPONSE_TO_ALDEHYDE
0.0814587	0.150668	0.305497	1.4731	4681	17	GO_INTESTINAL_EPITHELIAL_CELL_DIFFERENTIATION
0.084044	0.153937	0.458284	1.47044	4572	7	GO_CELLULAR_RESPONSE_TO_SALT_STRESS
0.0826939	0.152288	0.304769	1.46959	4752	17	GO_NEGATIVE_REGULATION_OF_RELEASE_OF_CYTOCHROME_C_FROM_MITOCHONDRIA
0.082884	0.152459	0.344571	1.46915	4687	13	GO_REGULATION_OF_METALLOPEPTIDASE_ACTIVITY
0.0769811	0.144645	0.667893	1.46841	4084	3	GO_CELL_DIFFERENTIATION_INVOLVED_IN_PHENOTYPIC_SWITCHING
0.0830403	0.15267	0.270458	1.46838	4864	22	GO_PROTEIN_LOCALIZATION_TO_ENDOSOME
0.0827589	0.152288	0.53241	1.46786	4441	5	GO_REGULATION_OF_TRANSCRIPTION_BY_GLUCOSE
0.0832073	0.152901	0.356937	1.46736	4677	12	GO_REGULATION_OF_LYSOSOMAL_LUMEN_PH
0.0844661	0.154561	0.164486	1.467	5486	65	GO_POSITIVE_REGULATION_OF_ORGANELLE_ASSEMBLY
0.0845732	0.154699	0.429431	1.46677	4643	8	GO_DNA_STRAND_RENATURATION
0.0844684	0.154561	0.212441	1.46644	5177	37	GO_NEGATIVE_REGULATION_OF_HISTONE_MODIFICATION
0.0822476	0.151745	0.587036	1.46597	4399	4	GO_POSITIVE_REGULATION_OF_DNA_CATABOLIC_PROCESS
0.08489	0.155062	0.241301	1.46557	5075	28	GO_POSITIVE_REGULATION_OF_RELEASE_OF_CYTOCHROME_C_FROM_MITOCHONDRIA
0.0844044	0.154521	0.343704	1.46546	4773	13	GO_POSITIVE_REGULATION_OF_OXIDATIVE_STRESS_INDUCED_CELL_DEATH
0.0854751	0.155837	0.249663	1.46461	5074	26	GO_BINDING_OF_SPERM_TO_ZONA_PELLUCIDA
0.0851116	0.155312	0.343312	1.46378	4813	13	GO_REGULATION_OF_MICROVILLUS_ORGANIZATION
0.0849601	0.155112	0.189957	1.46376	5348	47	GO_CELLULAR_BIOGENIC_AMINE_METABOLIC_PROCESS
0.0860075	0.15648	0.178403	1.46331	5480	54	GO_POSITIVE_REGULATION_OF_FAT_CELL_DIFFERENTIATION
0.0851045	0.155312	0.370409	1.46299	4764	11	GO_TUBULIN_DEACETYLATION
0.086884	0.15784	0.263758	1.46195	5107	23	GO_CYTOPLASMIC_SEQUESTERING_OF_PROTEIN
0.0840742	0.153954	0.311482	1.46191	4822	16	GO_REGULATION_OF_GENE_EXPRESSION_BY_GENETIC_IMPRINTING
0.0855053	0.155837	0.295237	1.46136	4933	18	GO_DIOL_BIOSYNTHETIC_PROCESS
0.0864126	0.157139	0.427744	1.46101	4744	8	GO_NEGATIVE_REGULATION_OF_CENTRIOLE_REPLICATION
0.0868025	0.157784	0.189336	1.45898	5464	47	GO_CELLULAR_COMPONENT_MAINTENANCE
0.0882177	0.15978	0.10561	1.45894	6489	174	GO_CARBOHYDRATE_BIOSYNTHETIC_PROCESS
0.0873819	0.158588	0.486903	1.4565	4706	6	GO_PANTOTHENATE_METABOLIC_PROCESS
0.0878613	0.159272	0.40426	1.45558	4850	9	GO_POSITIVE_REGULATION_OF_MITOPHAGY
0.0888421	0.160721	0.341246	1.45497	5024	13	GO_RESPONSE_TO_HERBICIDE
0.0891641	0.161178	0.485413	1.45204	4802	6	GO_NEGATIVE_REGULATION_OF_CHROMATIN_BINDING
0.0898355	0.162239	0.402972	1.45094	4959	9	GO_REGULATION_OF_ASPARTIC_TYPE_ENDOPEPTIDASE_ACTIVITY_INVOLVED_IN_AMYLOID_PRECURSOR_PROTEIN_CATABOLIC_PROCESS
0.0900737	0.162549	0.48478	1.45014	4851	6	GO_EYE_PIGMENTATION
0.0914329	0.164678	0.18452	1.44909	5775	49	GO_INTERFERON_BETA_PRODUCTION
0.0928318	0.166503	0.106931	1.44838	6789	166	GO_REGULATION_OF_MORPHOGENESIS_OF_AN_EPITHELIUM
0.0919467	0.165218	0.169331	1.44691	5920	59	GO_REGULATION_OF_MULTICELLULAR_ORGANISM_GROWTH
0.0913751	0.164614	0.401846	1.44689	5044	9	GO_POSITIVE_REGULATION_OF_TRIGLYCERIDE_LIPASE_ACTIVITY
0.0891826	0.161178	0.579323	1.4467	4770	4	GO_NEGATIVE_REGULATION_OF_TRANSCRIPTION_INITIATION_FROM_RNA_POLYMERASE_II_PROMOTER
0.092391	0.165834	0.234347	1.4467	5542	29	GO_POSITIVE_REGULATION_OF_IMMUNOGLOBULIN_PRODUCTION
0.0914935	0.164679	0.423536	1.44664	5023	8	GO_REGULATION_OF_PROTEIN_COMPLEX_STABILITY
0.0918307	0.165107	0.291922	1.44495	5298	18	GO_CELLULAR_RESPONSE_TO_PROSTAGLANDIN_STIMULUS
0.0916079	0.164831	0.327157	1.44438	5207	14	GO_REGULATION_OF_INCLUSION_BODY_ASSEMBLY
0.0943934	0.168686	0.226711	1.4443	5693	31	GO_NEGATIVE_REGULATION_OF_JNK_CASCADE
0.0918508	0.165107	0.523808	1.44415	4929	5	GO_PROTEIN_K29_LINKED_UBIQUITINATION
0.0937635	0.167887	0.230107	1.44349	5637	30	GO_RESPONSE_TO_ARSENIC_CONTAINING_SUBSTANCE
0.0941984	0.168419	0.168734	1.44181	6065	59	GO_POSITIVE_REGULATION_OF_MUSCLE_TISSUE_DEVELOPMENT
0.094878	0.169428	0.276744	1.43743	5519	20	GO_ZINC_ION_TRANSMEMBRANE_TRANSPORT
0.0952048	0.169888	0.186471	1.4369	5993	47	GO_DETECTION_OF_VISIBLE_LIGHT
0.0954865	0.170184	0.398872	1.43618	5271	9	GO_TONIC_SMOOTH_MUSCLE_CONTRACTION
0.0958751	0.170835	0.520571	1.43522	5145	5	GO_ABSCISSION
0.0962498	0.17145	0.289664	1.43377	5553	18	GO_FATTY_ACID_TRANSMEMBRANE_TRANSPORT
0.0969569	0.172261	0.419675	1.43345	5323	8	GO_HISTONE_H2A_K119_MONOUBIQUITINATION
0.0977358	0.173477	0.446729	1.43336	5317	7	GO_AMYLOID_BETA_CLEARANCE_BY_CELLULAR_CATABOLIC_PROCESS
0.0967135	0.172009	0.519783	1.43305	5190	5	GO_COENZYME_A_METABOLIC_PROCESS
0.097485	0.173074	0.419207	1.43185	5352	8	GO_TYPE_I_INTERFERON_SECRETION
0.0986134	0.174739	0.296333	1.42891	5667	17	GO_HETEROCHROMATIN_ORGANIZATION
0.0989288	0.175213	0.477624	1.42874	5328	6	GO_PROTEIN_REPAIR
0.0989105	0.175213	0.361705	1.42861	5537	11	GO_POSITIVE_REGULATION_BY_HOST_OF_VIRAL_PROCESS
0.100235	0.177163	0.444927	1.42758	5453	7	GO_POSITIVE_REGULATION_OF_METALLOPEPTIDASE_ACTIVITY
0.100901	0.178105	0.110692	1.42719	7277	148	GO_NEURAL_TUBE_DEVELOPMENT
0.0990199	0.17529	0.347052	1.42673	5566	12	GO_REGULATION_OF_CELL_PROJECTION_SIZE
0.102331	0.180196	0.0897273	1.42672	7918	242	GO_RHYTHMIC_PROCESS
0.101036	0.1783	0.516072	1.42282	5422	5	GO_CAP_INDEPENDENT_TRANSLATIONAL_INITIATION
0.0992896	0.175725	0.775075	1.4204	5184	2	GO_ANTIGEN_PROCESSING_AND_PRESENTATION_OF_LIPID_ANTIGEN_VIA_MHC_CLASS_IB
0.103715	0.182328	0.242095	1.42022	6157	26	GO_NUCLEOSIDE_DIPHOSPHATE_METABOLIC_PROCESS
0.10232	0.180196	0.321607	1.41988	5816	14	GO_AMYLOID_FIBRIL_FORMATION
0.10358	0.182166	0.179131	1.41945	6546	50	GO_CYTOPLASMIC_MICROTUBULE_ORGANIZATION
0.103598	0.182166	0.442387	1.41943	5636	7	GO_NEGATIVE_REGULATION_OF_OXIDATIVE_PHOSPHORYLATION
0.105086	0.184472	0.222566	1.4179	6338	31	GO_RESPONSE_TO_INTERLEUKIN_4
0.103464	0.182015	0.332492	1.41765	5851	13	GO_REGULATION_OF_RETROGRADE_PROTEIN_TRANSPORT_ER_TO_CYTOSOL
0.100898	0.178105	0.773471	1.41746	5268	2	GO_POSITIVE_REGULATION_OF_PROGRAMMED_NECROTIC_CELL_DEATH
0.105411	0.184909	0.125507	1.41327	7303	109	GO_NEUTRAL_LIPID_METABOLIC_PROCESS
0.105259	0.184688	0.293026	1.41297	6049	17	GO_REGULATION_OF_EARLY_ENDOSOME_TO_LATE_ENDOSOME_TRANSPORT
0.107091	0.187319	0.209692	1.41073	6522	35	GO_MONOSACCHARIDE_CATABOLIC_PROCESS
0.107356	0.18774	0.271537	1.41038	6245	20	GO_DEOXYRIBOSE_PHOSPHATE_CATABOLIC_PROCESS
0.107673	0.188158	0.470857	1.4085	5799	6	GO_PROTEIN_IMPORT_INTO_PEROXISOME_MEMBRANE
0.108346	0.18881	0.390847	1.40729	5981	9	GO_CELLULAR_HYPEROSMOTIC_RESPONSE
0.109571	0.190569	0.438267	1.40621	5961	7	GO_INNER_CELL_MASS_CELL_DIFFERENTIATION
0.1094	0.19033	0.151461	1.40611	7175	71	GO_NEGATIVE_REGULATION_OF_NF_KAPPAB_TRANSCRIPTION_FACTOR_ACTIVITY
0.108287	0.188782	0.341778	1.40505	6087	12	GO_POSITIVE_REGULATION_OF_DNA_DAMAGE_RESPONSE_SIGNAL_TRANSDUCTION_BY_P53_CLASS_MEDIATOR
0.110398	0.19178	0.437596	1.40406	6006	7	GO_REGULATION_OF_CHROMATIN_ASSEMBLY_OR_DISASSEMBLY
0.110519	0.191945	0.508681	1.40244	5931	5	GO_FREE_UBIQUITIN_CHAIN_POLYMERIZATION
0.111459	0.193486	0.173705	1.40111	7078	52	GO_CELLULAR_IRON_ION_HOMEOSTASIS
0.111701	0.19381	0.468054	1.40011	6016	6	GO_DNA_INTEGRATION
0.113527	0.196286	0.107313	1.39895	8203	152	GO_SULFUR_COMPOUND_BIOSYNTHETIC_PROCESS
0.112806	0.195325	0.435902	1.39862	6137	7	GO_MALATE_METABOLIC_PROCESS
0.114251	0.197203	0.137325	1.39837	7698	87	GO_NEGATIVE_REGULATION_OF_PROTEIN_BINDING
0.112486	0.1949	0.131515	1.39822	7653	96	GO_FIBROBLAST_GROWTH_FACTOR_RECEPTOR_SIGNALING_PATHWAY
0.113165	0.195798	0.506703	1.39699	6073	5	GO_REGULATION_OF_SODIUM_DEPENDENT_PHOSPHATE_TRANSPORT
0.11038	0.19178	0.559215	1.39649	5904	4	GO_NUCLEOSIDE_BISPHOSPHATE_CATABOLIC_PROCESS
0.11378	0.196492	0.24726	1.39636	6698	24	GO_REGULATION_OF_OXIDATIVE_STRESS_INDUCED_INTRINSIC_APOPTOTIC_SIGNALING_PATHWAY
0.113467	0.196229	0.27508	1.39623	6576	19	GO_NEGATIVE_REGULATION_OF_HISTONE_METHYLATION
0.113593	0.196355	0.506397	1.39614	6096	5	GO_CHOLINE_CATABOLIC_PROCESS
0.11558	0.198853	0.18838	1.39352	7192	43	GO_PURINE_CONTAINING_COMPOUND_CATABOLIC_PROCESS
0.11492	0.197949	0.171018	1.39166	7307	53	GO_POSITIVE_REGULATION_OF_DNA_BINDING
0.11635	0.199757	0.206715	1.3907	7086	35	GO_SYNAPSIS
0.115221	0.198328	0.32609	1.39035	6516	13	GO_TROPHECTODERMAL_CELL_DIFFERENTIATION
0.114399	0.197284	0.556117	1.38875	6119	4	GO_POSITIVE_REGULATION_OF_MAINTENANCE_OF_SISTER_CHROMATID_COHESION
0.114679	0.197627	0.555849	1.38808	6134	4	GO_POSITIVE_REGULATION_OF_MEIOTIC_CELL_CYCLE_PHASE_TRANSITION
0.118093	0.201898	0.350932	1.38606	6611	11	GO_NEGATIVE_REGULATION_OF_GLYCOPROTEIN_BIOSYNTHETIC_PROCESS
0.118065	0.201898	0.502707	1.38597	6336	5	GO_REGULATION_OF_NK_T_CELL_DIFFERENTIATION
0.119177	0.203184	0.146511	1.38587	7863	74	GO_CELLULAR_RESPONSE_TO_ALCOHOL
0.118214	0.202058	0.502562	1.38557	6344	5	GO_REGULATION_OF_COLLAGEN_FIBRIL_ORGANIZATION
0.119055	0.203118	0.431693	1.38512	6477	7	GO_REGULATION_OF_TRIGLYCERIDE_METABOLIC_PROCESS
0.118539	0.20252	0.272885	1.38509	6870	19	GO_PEPTIDYL_L_CYSTEINE_S_PALMITOYLATION
0.116885	0.200441	0.554126	1.38378	6252	4	GO_REGULATION_OF_LYSOSOME_ORGANIZATION
0.119992	0.204432	0.384156	1.38319	6624	9	GO_REGULATION_OF_PHOSPHOLIPASE_A2_ACTIVITY
0.118931	0.203014	0.365702	1.38312	6618	10	GO_HISTONE_H3_K36_METHYLATION
0.121533	0.206625	0.323053	1.37741	6873	13	GO_MITOTIC_CELL_CYCLE_ARREST
0.125363	0.211133	0.212801	1.37601	7593	32	GO_NEGATIVE_REGULATION_OF_NOTCH_SIGNALING_PATHWAY
0.123705	0.209402	0.382041	1.37558	6829	9	GO_REGULATION_OF_CARBOHYDRATE_METABOLIC_PROCESS_BY_REGULATION_OF_TRANSCRIPTION_FROM_RNA_POLYMERASE_II_PROMOTER
0.124551	0.210296	0.187947	1.37534	7725	42	GO_LACTATION
0.123805	0.209497	0.459605	1.37484	6668	6	GO_SNRNA_TRANSCRIPTION_BY_RNA_POLYMERASE_III
0.12452	0.210292	0.381506	1.37365	6874	9	GO_POSITIVE_REGULATION_OF_AMYLOID_BETA_FORMATION
0.123675	0.209402	0.363115	1.37333	6882	10	GO_DICARBOXYLIC_ACID_BIOSYNTHETIC_PROCESS
0.12589	0.211341	0.24317	1.37327	7411	24	GO_CARBOHYDRATE_PHOSPHORYLATION
0.124807	0.210641	0.458838	1.37254	6722	6	GO_NEGATIVE_REGULATION_OF_ARP2_3_COMPLEX_MEDIATED_ACTIN_NUCLEATION
0.12519	0.210987	0.381126	1.37228	6911	9	GO_AMINO_ACID_BETAINE_METABOLIC_PROCESS
0.124326	0.210029	0.321749	1.37185	7031	13	GO_POSITIVE_REGULATION_OF_CHROMATIN_BINDING
0.125636	0.211341	0.20658	1.37106	7627	34	GO_ADIPOSE_TISSUE_DEVELOPMENT
0.125773	0.211341	0.458144	1.37047	6774	6	GO_REGULATION_OF_PROTEIN_ADP_RIBOSYLATION
0.125565	0.21128	0.125943	1.3704	8608	101	GO_NEURAL_TUBE_FORMATION
0.124813	0.210641	0.291838	1.36971	7159	16	GO_REGULATION_OF_PROTON_TRANSPORT
0.127807	0.213423	0.276677	1.36949	7374	18	GO_NEGATIVE_REGULATION_OF_CELLULAR_SENESCENCE
0.125732	0.211341	0.30997	1.3685	7147	14	GO_HEPATOCYTE_DIFFERENTIATION
0.126289	0.211866	0.181159	1.36817	7900	45	GO_PHOTOTRANSDUCTION
0.126031	0.211531	0.309813	1.36781	7164	14	GO_SULFUR_AMINO_ACID_METABOLIC_PROCESS
0.128763	0.214547	0.169321	1.36575	8177	52	GO_NUCLEOSIDE_TRIPHOSPHATE_METABOLIC_PROCESS
0.128659	0.214422	0.246331	1.36536	7563	23	GO_ENTRAINMENT_OF_CIRCADIAN_CLOCK
0.128502	0.214223	0.456369	1.36516	6921	6	GO_DEOXYRIBONUCLEOSIDE_TRIPHOSPHATE_BIOSYNTHETIC_PROCESS
0.128481	0.214223	0.320037	1.36454	7266	13	GO_NUCLEOTIDE_SALVAGE
0.127843	0.213423	0.360782	1.36451	7114	10	GO_ACTIN_FILAMENT_SEVERING
0.129659	0.215657	0.42511	1.364	7054	7	GO_NEGATIVE_REGULATION_OF_RESPONSE_TO_INTERFERON_GAMMA
0.129835	0.215892	0.141692	1.36383	8595	77	GO_STEROL_METABOLIC_PROCESS
0.129665	0.215657	0.202651	1.36336	7897	35	GO_SUBSTANTIA_NIGRA_DEVELOPMENT
0.129504	0.215497	0.494163	1.36241	6950	5	GO_SYNAPTIC_VESICLE_UNCOATING
0.130451	0.216622	0.45515	1.36151	7026	6	GO_POSITIVE_REGULATION_OF_OXIDATIVE_PHOSPHORYLATION
0.131797	0.218314	0.255796	1.359	7687	21	GO_NEGATIVE_REGULATION_OF_PROTEIN_LOCALIZATION_TO_CELL_PERIPHERY
0.131553	0.218009	0.492779	1.3586	7060	5	GO_POSITIVE_REGULATION_OF_GLUCOKINASE_ACTIVITY
0.130793	0.217024	0.39765	1.35822	7181	8	GO_SODIUM_DEPENDENT_PHOSPHATE_TRANSPORT
0.132176	0.218722	0.318383	1.35749	7475	13	GO_STEROID_ESTERIFICATION
0.13215	0.218722	0.297736	1.35593	7554	15	GO_POSITIVE_REGULATION_OF_ERAD_PATHWAY
0.134253	0.221583	0.422494	1.3556	7304	7	GO_MOLYBDOPTERIN_COFACTOR_BIOSYNTHETIC_PROCESS
0.134438	0.221821	0.357716	1.35291	7481	10	GO_REGULATION_OF_ASPARTIC_TYPE_PEPTIDASE_ACTIVITY
0.135036	0.222625	0.452198	1.35268	7273	6	GO_RESPONSE_TO_ISOLATION_STRESS
0.135497	0.223285	0.19826	1.35258	8302	36	GO_FIBROBLAST_MIGRATION
0.135624	0.223393	0.200908	1.35163	8260	35	GO_UNSATURATED_FATTY_ACID_BIOSYNTHETIC_PROCESS
0.135408	0.223188	0.357259	1.35118	7535	10	GO_REGULATION_OF_PROTEIN_FOLDING
0.135923	0.223635	0.117533	1.34976	9461	114	GO_REGULATION_OF_MUSCLE_ORGAN_DEVELOPMENT
0.137668	0.226151	0.197695	1.34873	8435	36	GO_INOSITOL_PHOSPHATE_BIOSYNTHETIC_PROCESS
0.13626	0.224039	0.295997	1.348	7789	15	GO_SNARE_COMPLEX_ASSEMBLY
0.138604	0.227384	0.161436	1.34663	8864	56	GO_ACYLGLYCEROL_METABOLIC_PROCESS
0.140157	0.229316	0.238211	1.34526	8251	24	GO_TETRAPYRROLE_METABOLIC_PROCESS
0.139788	0.228918	0.373616	1.34525	7717	9	GO_SERINE_FAMILY_AMINO_ACID_CATABOLIC_PROCESS
0.141315	0.230492	0.187892	1.34506	8730	40	GO_REGULATION_OF_CARDIOCYTE_DIFFERENTIATION
0.140465	0.229719	0.419111	1.34475	7642	7	GO_NEGATIVE_REGULATION_OF_TRANSFORMING_GROWTH_FACTOR_BETA_PRODUCTION
0.140612	0.229804	0.233555	1.34441	8318	25	GO_VASODILATION
0.140083	0.229271	0.197051	1.34433	8583	36	GO_RESPONSE_TO_DEXAMETHASONE
0.141851	0.231161	0.326279	1.34133	7974	12	GO_ESTABLISHMENT_OR_MAINTENANCE_OF_ACTIN_CYTOSKELETON_POLARITY
0.139204	0.228215	0.536868	1.34068	7446	4	GO_MEIOTIC_SISTER_CHROMATID_COHESION_CENTROMERIC
0.141846	0.231161	0.199259	1.34054	8639	35	GO_POSITIVE_REGULATION_OF_DENDRITE_MORPHOGENESIS
0.140458	0.229719	0.294308	1.34031	8029	15	GO_POSITIVE_REGULATION_OF_CHOLESTEROL_EFFLUX
0.142351	0.231724	0.447859	1.3397	7667	6	GO_POSITIVE_REGULATION_OF_INTRINSIC_APOPTOTIC_SIGNALING_PATHWAY_IN_RESPONSE_TO_DNA_DAMAGE
0.141427	0.230624	0.213541	1.33958	8503	30	GO_ACYLGLYCEROL_HOMEOSTASIS
0.143387	0.232889	0.270531	1.33907	8273	18	GO_DNA_DEMETHYLATION
0.144728	0.23462	0.220216	1.33751	8653	28	GO_REGULATION_OF_DNA_DAMAGE_RESPONSE_SIGNAL_TRANSDUCTION_BY_P53_CLASS_MEDIATOR
0.145248	0.235361	0.186795	1.3372	8973	40	GO_CLATHRIN_DEPENDENT_ENDOCYTOSIS
0.143487	0.232948	0.391199	1.33619	7878	8	GO_ETHANOL_OXIDATION
0.143999	0.233634	0.484389	1.33547	7728	5	GO_VESICLE_TRANSPORT_ALONG_ACTIN_FILAMENT
0.145795	0.236017	0.416006	1.33479	7932	7	GO_REGULATION_OF_RIBONUCLEASE_ACTIVITY
0.147812	0.238441	0.0778506	1.33475	11718	291	GO_GLYCOPROTEIN_BIOSYNTHETIC_PROCESS
0.145544	0.235662	0.446159	1.33462	7839	6	GO_PEPTIDYL_ARGININE_METHYLATION_TO_ASYMMETRICAL_DIMETHYL_ARGININE
0.14474	0.23462	0.337596	1.33339	8103	11	GO_POSITIVE_REGULATION_OF_GLUCONEOGENESIS
0.14649	0.236934	0.445582	1.33289	7890	6	GO_TRANSCRIPTION_DEPENDENT_TETHERING_OF_RNA_POLYMERASE_II_GENE_DNA_AT_NUCLEAR_PERIPHERY
0.144586	0.234474	0.2926	1.33254	8265	15	GO_NEGATIVE_REGULATION_OF_HISTONE_ACETYLATION
0.146778	0.23719	0.324112	1.33242	8251	12	GO_MODULATION_BY_HOST_OF_VIRAL_GENOME_REPLICATION
0.147152	0.237585	0.155904	1.33218	9475	59	GO_REGULATION_OF_MITOCHONDRIAL_MEMBRANE_POTENTIAL
0.150118	0.240785	0.0993283	1.33132	10948	162	GO_REGENERATION
0.14657	0.236964	0.482862	1.33126	7866	5	GO_ENDOPLASMIC_RETICULUM_LOCALIZATION
0.146346	0.236752	0.389756	1.33126	8035	8	GO_OPTIC_NERVE_DEVELOPMENT
0.145521	0.235662	0.301524	1.33122	8272	14	GO_REGULATION_OF_TRANSLATIONAL_INITIATION_IN_RESPONSE_TO_STRESS
0.145901	0.236137	0.35195	1.3311	8119	10	GO_LOCOMOTOR_RHYTHM
0.148201	0.238911	0.323604	1.33033	8331	12	GO_GOLGI_RIBBON_FORMATION
0.148482	0.239206	0.268444	1.32874	8567	18	GO_REGULATION_OF_TRANSLATION_IN_RESPONSE_TO_STRESS
0.147303	0.237777	0.351299	1.32864	8197	10	GO_POSITIVE_REGULATION_OF_EXECUTION_PHASE_OF_APOPTOSIS
0.148603	0.239349	0.268382	1.32843	8574	18	GO_SYNAPTIC_VESICLE_CYTOSKELETAL_TRANSPORT
0.150114	0.240785	0.413778	1.32764	8167	7	GO_SPINDLE_MIDZONE_ASSEMBLY
0.149349	0.240025	0.443731	1.32735	8044	6	GO_TRICUSPID_VALVE_DEVELOPMENT
0.148768	0.23951	0.48134	1.32706	7984	5	GO_REGULATION_OF_ACTIVATION_INDUCED_CELL_DEATH_OF_T_CELLS
0.150054	0.240785	0.194499	1.32692	9194	36	GO_PHOSPHOLIPID_CATABOLIC_PROCESS
0.148955	0.2396	0.481264	1.32685	7994	5	GO_HISTONE_H2A_K63_LINKED_UBIQUITINATION
0.150905	0.241732	0.189836	1.3265	9267	38	GO_TOXIN_TRANSPORT
0.151814	0.242711	0.183282	1.32642	9391	41	GO_NEGATIVE_REGULATION_OF_COLD_INDUCED_THERMOGENESIS
0.14835	0.239099	0.723631	1.32613	7746	2	GO_POSITIVE_REGULATION_OF_TRANSCRIPTION_FROM_RNA_POLYMERASE_II_PROMOTER_INVOLVED_IN_HEART_DEVELOPMENT
0.149672	0.240437	0.110338	1.32603	10570	126	GO_RESPONSE_TO_FIBROBLAST_GROWTH_FACTOR
0.1516	0.242528	0.140894	1.32382	9969	73	GO_SECONDARY_ALCOHOL_METABOLIC_PROCESS
0.1518	0.242711	0.442427	1.32345	8176	6	GO_PML_BODY_ORGANIZATION
0.150494	0.241211	0.529428	1.3221	8050	4	GO_PROLINE_BIOSYNTHETIC_PROCESS
0.152045	0.243027	0.33437	1.32065	8512	11	GO_REGULATION_OF_POSTSYNAPTIC_NEUROTRANSMITTER_RECEPTOR_INTERNALIZATION
0.152768	0.244023	0.298784	1.31912	8684	14	GO_PROTEIN_O_LINKED_MANNOSYLATION
0.154454	0.246128	0.440941	1.31901	8319	6	GO_ASPARTATE_METABOLIC_PROCESS
0.153915	0.245482	0.348273	1.3172	8565	10	GO_NEGATIVE_REGULATION_OF_TORC1_SIGNALING
0.157087	0.249457	0.216844	1.31703	9392	28	GO_REGULATION_OF_ACTIN_NUCLEATION
0.154333	0.246042	0.298243	1.31673	8773	14	GO_DIACYLGLYCEROL_METABOLIC_PROCESS
0.155054	0.246924	0.298008	1.31569	8814	14	GO_REGULATION_OF_DEVELOPMENTAL_PIGMENTATION
0.156578	0.248757	0.365269	1.31519	8644	9	GO_HOMOCYSTEINE_METABOLIC_PROCESS
0.158316	0.251067	0.438946	1.31304	8527	6	GO_RESPONSE_TO_IRON_II_ION
0.156359	0.248529	0.347104	1.31278	8701	10	GO_POSITIVE_REGULATION_OF_PROTEIN_HOMODIMERIZATION_ACTIVITY
0.15647	0.248638	0.71623	1.31257	8170	2	GO_REGULATION_OF_AORTA_MORPHOGENESIS
0.15827	0.251067	0.475905	1.31208	8494	5	GO_PYRIMIDINE_NUCLEOSIDE_METABOLIC_PROCESS
0.156756	0.248986	0.52531	1.31182	8385	4	GO_CELLULAR_RESPONSE_TO_CISPLATIN
0.158317	0.251067	0.16263	1.31178	10054	52	GO_PROTEIN_K48_LINKED_UBIQUITINATION
0.160314	0.253704	0.408442	1.31052	8722	7	GO_ARTERY_SMOOTH_MUSCLE_CONTRACTION
0.158342	0.251067	0.307181	1.30973	8955	13	GO_LOW_DENSITY_LIPOPROTEIN_PARTICLE_RECEPTOR_CATABOLIC_PROCESS
0.158466	0.251155	0.307135	1.30953	8962	13	GO_C_TERMINAL_PROTEIN_AMINO_ACID_MODIFICATION
0.159014	0.251918	0.278858	1.30879	9121	16	GO_CHAPERONE_MEDIATED_AUTOPHAGY
0.159984	0.253237	0.474632	1.30857	8586	5	GO_PROTON_TRANSPORTING_V_TYPE_ATPASE_COMPLEX_ASSEMBLY
0.161275	0.255005	0.151919	1.30769	10399	60	GO_LIPID_PHOSPHORYLATION
0.163157	0.257648	0.215159	1.30679	9755	28	GO_POSITIVE_REGULATION_OF_MICROTUBULE_POLYMERIZATION_OR_DEPOLYMERIZATION
0.161653	0.255492	0.263855	1.30602	9327	18	GO_COPPER_ION_TRANSPORT
0.16493	0.259499	0.592961	1.30367	8751	3	GO_L_THREONINE_CATABOLIC_PROCESS_TO_GLYCINE
0.16498	0.259522	0.214575	1.30325	9864	28	GO_CELLULAR_RESPONSE_TO_DEXAMETHASONE_STIMULUS
0.163394	0.257966	0.47253	1.30277	8769	5	GO_INTRINSIC_APOPTOTIC_SIGNALING_PATHWAY_IN_RESPONSE_TO_HYDROGEN_PEROXIDE
0.164048	0.258691	0.161511	1.30275	10418	52	GO_UNSATURATED_FATTY_ACID_METABOLIC_PROCESS
0.166136	0.260837	0.592138	1.30186	8815	3	GO_REGULATION_OF_ANTIMICROBIAL_HUMORAL_RESPONSE
0.165574	0.260233	0.471273	1.29931	8886	5	GO_POSITIVE_REGULATION_OF_GLYCOPROTEIN_METABOLIC_PROCESS
0.167692	0.262775	0.185867	1.29876	10298	38	GO_NEGATIVE_REGULATION_OF_PROTEIN_KINASE_B_SIGNALING
0.165541	0.260233	0.380118	1.29834	9089	8	GO_NEGATIVE_REGULATION_OF_AUTOPHAGY_OF_MITOCHONDRION
0.166333	0.261077	0.328485	1.2974	9312	11	GO_AUDITORY_RECEPTOR_CELL_MORPHOGENESIS
0.166087	0.260826	0.379837	1.29738	9119	8	GO_NEGATIVE_REGULATION_OF_ACTIN_NUCLEATION
0.170064	0.265812	0.213223	1.29503	10168	28	GO_INNER_EAR_AUDITORY_RECEPTOR_CELL_DIFFERENTIATION
0.170938	0.266893	0.127145	1.29471	11518	87	GO_TUBE_CLOSURE
0.169782	0.265483	0.359379	1.29398	9373	9	GO_NEGATIVE_REGULATION_OF_INSULIN_SECRETION_INVOLVED_IN_CELLULAR_RESPONSE_TO_GLUCOSE_STIMULUS
0.168441	0.263611	0.327529	1.29363	9430	11	GO_REGULATION_OF_TRANSCRIPTION_FROM_RNA_POLYMERASE_II_PROMOTER_INVOLVED_IN_HEART_DEVELOPMENT
0.170369	0.266175	0.261321	1.29348	9830	18	GO_NUCLEOTIDE_PHOSPHORYLATION
0.171672	0.267585	0.243019	1.29112	10013	21	GO_NEURONAL_STEM_CELL_POPULATION_MAINTENANCE
0.171645	0.267585	0.431562	1.29095	9245	6	GO_COHESIN_LOADING
0.172168	0.268186	0.402022	1.28992	9367	7	GO_NUCLEOTIDE_TRANSMEMBRANE_TRANSPORT
0.171936	0.267938	0.159847	1.28933	10919	52	GO_DEMETHYLATION
0.17143	0.267491	0.515994	1.28856	9170	4	GO_DE_NOVO_CENTRIOLE_ASSEMBLY
0.172333	0.268386	0.34048	1.28772	9590	10	GO_POSITIVE_REGULATION_OF_CELL_AGING
0.174093	0.270725	0.357618	1.28764	9611	9	GO_NEGATIVE_REGULATION_OF_CELL_SIZE
0.175024	0.271885	0.313138	1.28731	9839	12	GO_WHITE_FAT_CELL_DIFFERENTIATION
0.173583	0.270046	0.301484	1.28544	9817	13	GO_REGULATION_OF_HISTONE_PHOSPHORYLATION
0.174772	0.271551	0.117587	1.28513	11988	102	GO_ORGANOPHOSPHATE_ESTER_TRANSPORT
0.17623	0.273412	0.429281	1.28413	9492	6	GO_REGULATION_OF_NUCLEOTIDE_METABOLIC_PROCESS
0.174533	0.271237	0.513961	1.28348	9336	4	GO_AMINOPHOSPHOLIPID_TRANSPORT
0.176744	0.273953	0.399887	1.28307	9616	7	GO_PYRAMIDAL_NEURON_DIFFERENTIATION
0.175844	0.27287	0.236169	1.28221	10301	22	GO_REGULATION_OF_CYTOPLASMIC_TRANSPORT
0.177066	0.274303	0.204372	1.28206	10646	30	GO_PHOTOTRANSDUCTION_VISIBLE_LIGHT
0.176514	0.273679	0.290187	1.28116	10034	14	GO_POSITIVE_REGULATION_OF_MITOCHONDRIAL_FISSION
0.176376	0.273544	0.374922	1.28059	9684	8	GO_MEIOSIS_II_CELL_CYCLE_PROCESS
0.177285	0.274459	0.698685	1.28041	9257	2	GO_RE_ENTRY_INTO_MITOTIC_CELL_CYCLE
0.181827	0.279672	0.178411	1.27718	11233	40	GO_INTRACILIARY_TRANSPORT_INVOLVED_IN_CILIUM_ASSEMBLY
0.179407	0.276762	0.323195	1.27651	10044	11	GO_UREA_CYCLE
0.180787	0.27854	0.397822	1.27644	9836	7	GO_NEGATIVE_REGULATION_OF_NUCLEASE_ACTIVITY
0.181544	0.279412	0.251374	1.27591	10522	19	GO_TOXIN_METABOLIC_PROCESS
0.181284	0.279129	0.397629	1.27582	9863	7	GO_URATE_METABOLIC_PROCESS
0.181514	0.279412	0.336916	1.27425	10101	10	GO_REGULATION_OF_PROTEIN_CATABOLIC_PROCESS_IN_THE_VACUOLE
0.182628	0.280729	0.336508	1.2727	10163	10	GO_POSITIVE_REGULATION_OF_ENDOPLASMIC_RETICULUM_STRESS_INDUCED_INTRINSIC_APOPTOTIC_SIGNALING_PATHWAY
0.184083	0.282314	0.425317	1.27227	9915	6	GO_DNA_DEAMINATION
0.183813	0.28196	0.460986	1.27094	9865	5	GO_REGULATION_OF_CILIUM_BEAT_FREQUENCY_INVOLVED_IN_CILIARY_MOTILITY
0.184473	0.282795	0.297816	1.2698	10433	13	GO_NUCLEOSIDE_MONOPHOSPHATE_PHOSPHORYLATION
0.185985	0.284519	0.163091	1.26835	11725	48	GO_ANION_HOMEOSTASIS
0.186582	0.285194	0.205278	1.26725	11193	29	GO_REGULATION_OF_TYPE_I_INTERFERON_MEDIATED_SIGNALING_PATHWAY
0.185954	0.284519	0.507363	1.267	9947	4	GO_NEGATIVE_REGULATION_OF_HELICASE_ACTIVITY
0.185537	0.284069	0.370882	1.26679	10187	8	GO_CELLULAR_RESPONSE_TO_COLD
0.187526	0.286279	0.255744	1.26588	10820	18	GO_POSITIVE_REGULATION_OF_MEIOTIC_CELL_CYCLE
0.188154	0.287025	0.458657	1.26452	10098	5	GO_APOPTOTIC_CHROMOSOME_CONDENSATION
0.187449	0.28624	0.370092	1.26409	10292	8	GO_PYRIMIDINE_DIMER_REPAIR
0.18912	0.288102	0.243314	1.26379	11002	20	GO_INOSITOL_TRISPHOSPHATE_BIOSYNTHETIC_PROCESS
0.188788	0.287727	0.458342	1.26366	10132	5	GO_L_SERINE_METABOLIC_PROCESS
0.188669	0.287605	0.286118	1.2632	10725	14	GO_NEGATIVE_REGULATION_OF_VIRAL_ENTRY_INTO_HOST_CELL
0.189132	0.288102	0.505545	1.26246	10117	4	GO_OTOLITH_DEVELOPMENT
0.190989	0.289998	0.422035	1.26245	10287	6	GO_SUGAR_MEDIATED_SIGNALING_PATHWAY
0.190936	0.289978	0.112642	1.26225	13194	108	GO_DETECTION_OF_ABIOTIC_STIMULUS
0.190521	0.289555	0.457625	1.26168	10225	5	GO_TRICUSPID_VALVE_MORPHOGENESIS
0.193103	0.292423	0.261139	1.25921	11098	17	GO_POSITIVE_REGULATION_OF_PHOSPHOPROTEIN_PHOSPHATASE_ACTIVITY
0.19282	0.292115	0.349677	1.25905	10645	9	GO_POSITIVE_REGULATION_OF_DOUBLE_STRAND_BREAK_REPAIR_VIA_HOMOLOGOUS_RECOMBINATION
0.193009	0.29234	0.3924	1.25905	10501	7	GO_RESPONSE_TO_INTERLEUKIN_17
0.192756	0.292078	0.456594	1.25884	10345	5	GO_DETOXIFICATION_OF_NITROGEN_COMPOUND
0.196438	0.296358	0.572561	1.25882	10423	3	GO_POSITIVE_REGULATION_OF_ADENYLATE_CYCLASE_ACTIVATING_G_PROTEIN_COUPLED_RECEPTOR_SIGNALING_PATHWAY
0.192552	0.292009	0.254316	1.25881	11110	18	GO_LIPID_DROPLET_ORGANIZATION
0.192344	0.291754	0.268207	1.2588	11033	16	GO_PROTEIN_LOCALIZATION_TO_MICROTUBULE
0.192741	0.292078	0.276147	1.25761	11018	15	GO_POSITIVE_REGULATION_OF_CARDIAC_MUSCLE_CELL_DIFFERENTIATION
0.194394	0.294013	0.305853	1.25736	10928	12	GO_ALDITOL_METABOLIC_PROCESS
0.193555	0.293046	0.158663	1.25726	12233	50	GO_INTRACILIARY_TRANSPORT
0.193762	0.2933	0.455973	1.25713	10399	5	GO_SOMATIC_DIVERSIFICATION_OF_T_CELL_RECEPTOR_GENES
0.193844	0.293363	0.294758	1.25676	10963	13	GO_VENTRICULAR_TRABECULA_MYOCARDIUM_MORPHOGENESIS
0.194852	0.294523	0.294336	1.25496	11020	13	GO_CELLULAR_RESPONSE_TO_NITRIC_OXIDE
0.19557	0.295244	0.455014	1.25448	10496	5	GO_POSITIVE_REGULATION_OF_VASCULAR_SMOOTH_MUSCLE_CELL_DIFFERENTIATION
0.195006	0.294636	0.366884	1.25314	10707	8	GO_LYSOSOMAL_LUMEN_ACIDIFICATION
0.197512	0.297564	0.390493	1.25293	10746	7	GO_NEGATIVE_REGULATION_OF_INTRACELLULAR_ESTROGEN_RECEPTOR_SIGNALING_PATHWAY
0.198039	0.298053	0.235727	1.25238	11551	21	GO_RETROGRADE_TRANSPORT_ENDOSOME_TO_PLASMA_MEMBRANE
0.198528	0.298606	0.206196	1.25236	11870	28	GO_ACTIVATION_OF_PROTEIN_KINASE_B_ACTIVITY
0.197291	0.297396	0.196494	1.2518	11900	31	GO_POSITIVE_REGULATION_OF_PEPTIDYL_LYSINE_ACETYLATION
0.19821	0.298188	0.390123	1.25174	10784	7	GO_CLEAVAGE_FURROW_FORMATION
[truncated: 5,344 more rows]
